# Supplementary material for: Genomic profiling of bovine corpus luteum maturation
Source: PLoS One. 2018 Mar 28;13(3):e0194456. doi: 10.1371/journal.pone.0194456 (PMC5874041; doi:10.1371/journal.pone.0194456)
Supplement: S1 File — (XLSX) [file pone.0194456.s001.xlsx]

## Sheet: high in d4
Enriched GO terms in the early -luteal (day 4) stage
Annotation Cluster 1	Enrichment Score: 13.16343796013105
Category	Term	Count	%	PValue	Genes	List Total	Pop Hits	Pop Total	Fold Enrichment	Bonferroni	Benjamini	FDR
GOTERM_BP_ALL	GO:0007049~cell cycle	38	11.6564	3.10372e-20	CKS1B, CHEK1, AURKA, AURKB, FAM83D, SPC24, NCAPH, TUBB, MCM7, SMARCB1, CDCA2, SKA3, FBXO5, RANBP1, CCNA2, CDCA5, ASPM, CKAP2, CDK1, AK1, NASP, PSRC1, NUSAP1, BIRC5, CDC5L, UBE2C, PPP1CC, MCM3, CDK2, MCM6, CCNB1, CCNB2, PLK1, CCND2, ZWINT, PHGDH, CKS2, CHAF1A	208	261	9430	6.60072	3.69963e-17	3.69963e-17	5.01351e-17
GOTERM_BP_ALL	GO:0000279~M phase	22	6.74847	2.20162e-14	CDK1, NUSAP1, BIRC5, AURKB, UBE2C, CDK2, FAM83D, SPC24, CCNB1, TUBB, NCAPH, CCNB2, PLK1, ZWINT, CKS2, CDCA2, FBXO5, SKA3, RANBP1, CCNA2, CDCA5, ASPM	208	111	9430	8.98562	2.6203e-11	1.31015e-11	3.55049e-11
GOTERM_BP_ALL	GO:0051301~cell division	22	6.74847	4.63257e-14	CKS1B, CDK1, NUSAP1, BIRC5, AURKB, UBE2C, PPP1CC, CDK2, FAM83D, SPC24, CCNB1, CCNB2, PLK1, CCND2, ZWINT, CKS2, CDCA2, SKA3, CCNA2, CDCA5, ASPM, CDCA3	208	115	9430	8.67308	5.51852e-11	1.83951e-11	7.47846e-11
GOTERM_BP_ALL	GO:0000280~nuclear division	19	5.82822	5.66825e-14	CDK1, NUSAP1, BIRC5, AURKB, UBE2C, CDK2, FAM83D, SPC24, CCNB1, NCAPH, CCNB2, PLK1, ZWINT, CDCA2, FBXO5, SKA3, CCNA2, CDCA5, ASPM	208	79	9430	10.9037	6.7625e-11	1.69063e-11	9.16378e-11
GOTERM_BP_ALL	GO:0007067~mitosis	19	5.82822	5.66825e-14	CDK1, NUSAP1, BIRC5, AURKB, UBE2C, CDK2, FAM83D, SPC24, CCNB1, NCAPH, CCNB2, PLK1, ZWINT, CDCA2, FBXO5, SKA3, CCNA2, CDCA5, ASPM	208	79	9430	10.9037	6.7625e-11	1.69063e-11	9.16378e-11
GOTERM_BP_ALL	GO:0000087~M phase of mitotic cell cycle	19	5.82822	1.4233e-13	CDK1, NUSAP1, BIRC5, AURKB, UBE2C, CDK2, FAM83D, SPC24, CCNB1, NCAPH, CCNB2, PLK1, ZWINT, CDCA2, FBXO5, SKA3, CCNA2, CDCA5, ASPM	208	83	9430	10.3782	1.69658e-10	3.39316e-11	2.29905e-10
GOTERM_BP_ALL	GO:0048285~organelle fission	19	5.82822	1.77681e-13	CDK1, NUSAP1, BIRC5, AURKB, UBE2C, CDK2, FAM83D, SPC24, CCNB1, NCAPH, CCNB2, PLK1, ZWINT, CDCA2, FBXO5, SKA3, CCNA2, CDCA5, ASPM	208	84	9430	10.2547	2.11742e-10	3.52903e-11	2.86937e-10
GOTERM_BP_ALL	GO:0022403~cell cycle phase	23	7.05521	2.42921e-13	CDK1, NUSAP1, CHEK1, BIRC5, AURKB, UBE2C, CDK2, FAM83D, SPC24, CCNB1, TUBB, NCAPH, CCNB2, PLK1, ZWINT, CKS2, CDCA2, FBXO5, SKA3, RANBP1, CCNA2, CDCA5, ASPM	208	139	9430	7.50173	2.89557e-10	4.13652e-11	3.92386e-10
GOTERM_BP_ALL	GO:0000278~mitotic cell cycle	21	6.44172	3.56108e-13	CDK1, NUSAP1, CHEK1, BIRC5, AURKA, AURKB, UBE2C, CDK2, FAM83D, SPC24, CCNB1, NCAPH, CCNB2, PLK1, ZWINT, CDCA2, FBXO5, SKA3, CCNA2, CDCA5, ASPM	208	113	9430	8.42537	4.24542e-10	5.30678e-11	5.75318e-10
GOTERM_BP_ALL	GO:0022402~cell cycle process	25	7.66871	1.02708e-12	CHEK1, AURKB, FAM83D, SPC24, TUBB, NCAPH, CDCA2, FBXO5, SKA3, RANBP1, CDCA5, CCNA2, ASPM, CDK1, AK1, NUSAP1, BIRC5, UBE2C, CDK2, CCNB1, CCNB2, PLK1, ZWINT, PHGDH, CKS2	208	181	9430	6.26195	1.22426e-09	1.11297e-10	1.65904e-09
GOTERM_BP_ALL	GO:0006996~organelle organization	40	12.2699	6.9703e-10	LOC786362, FHL3, AURKB, TIMM13, FAM83D, SPC24, ACTG2, NCAPH, TUBB, SMARCB1, H2AFZ, CDCA2, RALA, FBXO5, SKA3, NOS3, RANBP1, H2AFX, CNN1, ASF1B, CCNA2, CDCA5, ASPM, CDK1, NASP, PSRC1, LMNA, NUSAP1, BIRC5, UBE2C, SMC2, CDK2, SMC4, CCNB1, HDAC3, CCNB2, PLK1, ZWINT, HOPX, DNMT1	208	603	9430	3.0074	8.30859e-07	5.93471e-08	1.12593e-06
Annotation Cluster 2	Enrichment Score: 8.699864883349072
Category	Term	Count	%	PValue	Genes	List Total	Pop Hits	Pop Total	Fold Enrichment	Bonferroni	Benjamini	FDR
GOTERM_CC_ALL	GO:0043228~non-membrane-bounded organelle	66	20.2454	8.11974e-14	KIF23, KIF22, KIFC1, HMGN2, S100A9, AURKA, AURKB, FAM83D, KIF2C, ACTG2, MCM7, LRRC59, H2AFZ, TUBB6, NOS3, RANBP1, H2AFX, TOP2A, ASPM, CDK1, EXOSC8, NUSAP1, CDC5L, MCM3, CDK2, RAD50, MRTO4, RFC4, APITD1, ZWINT, RAD18, STMN1, NHP2, HMGB2, HMGB3, LMNB1, MRPS14, FHL3, CHEK1, TPM2, SPC24, NCAPH, VRK1, TUBB, SMARCB1, KRT8, BUB1, SKA3, ASF1B, CKAP2, CENPM, PSRC1, LMNA, BIRC5, SMC2, FBL, SMC4, S100A12, C…	209	1148	9556	2.62864	1.80169e-11	1.80169e-11	1.03462e-10
GOTERM_CC_ALL	GO:0043232~intracellular non-membrane-bounded organelle	66	20.2454	8.11974e-14	KIF23, KIF22, KIFC1, HMGN2, S100A9, AURKA, AURKB, FAM83D, KIF2C, ACTG2, MCM7, LRRC59, H2AFZ, TUBB6, NOS3, RANBP1, H2AFX, TOP2A, ASPM, CDK1, EXOSC8, NUSAP1, CDC5L, MCM3, CDK2, RAD50, MRTO4, RFC4, APITD1, ZWINT, RAD18, STMN1, NHP2, HMGB2, HMGB3, LMNB1, MRPS14, FHL3, CHEK1, TPM2, SPC24, NCAPH, VRK1, TUBB, SMARCB1, KRT8, BUB1, SKA3, ASF1B, CKAP2, CENPM, PSRC1, LMNA, BIRC5, SMC2, FBL, SMC4, S100A12, C…	209	1148	9556	2.62864	1.80169e-11	1.80169e-11	1.03462e-10
GOTERM_CC_ALL	GO:0005694~chromosome	28	8.58896	4.80428e-12	KIF22, HMGB2, HMGN2, HMGB3, CHEK1, AURKB, SPC24, NCAPH, MCM7, SMARCB1, BUB1, H2AFZ, SKA3, H2AFX, ASF1B, TOP2A, CENPM, BIRC5, SMC2, RAD50, CDK2, SMC4, RFC4, APITD1, ZWINT, PCNA, RAD18, DNMT1	209	251	9556	5.10052	1.06655e-09	5.33274e-10	6.12445e-09
GOTERM_CC_ALL	GO:0044446~intracellular organelle part	78	23.9264	8.61265e-10	KIF23, KIF22, KIFC1, HMGN2, AURKA, AURKB, PDIA4, ANKRD1, FAM83D, EFHD1, ACTG2, KIF2C, MCM7, PTGES, LRRC59, H2AFZ, TUBB6, H2AFX, RANBP1, ASPM, CDK1, EXOSC8, CYCS, NUSAP1, CDC5L, CLIC1, MCM3, CDK2, SMN1, RAD50, MRTO4, RFC4, AAAS, APITD1, NRM, ZWINT, SNRPA, RAD18, STMN1, STEAP2, FKBP10, KPNA2, NHP2, NXT1, HMGB2, NUP160, LMNB1, LOC786362, FHL3, CHEK1, SFXN1, TIMM13, CALU, SPC24, TUBB, VRK1, NCAPH, SM…	209	1830	9556	1.94883	1.91201e-07	2.73144e-08	1.09793e-06
GOTERM_CC_ALL	GO:0044422~organelle part	78	23.9264	1.14845e-09	KIF23, KIF22, KIFC1, HMGN2, AURKA, AURKB, PDIA4, ANKRD1, FAM83D, EFHD1, ACTG2, KIF2C, MCM7, PTGES, LRRC59, H2AFZ, TUBB6, H2AFX, RANBP1, ASPM, CDK1, EXOSC8, CYCS, NUSAP1, CDC5L, CLIC1, MCM3, CDK2, SMN1, RAD50, MRTO4, RFC4, AAAS, APITD1, NRM, ZWINT, SNRPA, RAD18, STMN1, STEAP2, FKBP10, KPNA2, NHP2, NXT1, HMGB2, NUP160, LMNB1, LOC786362, FHL3, CHEK1, SFXN1, TIMM13, CALU, SPC24, TUBB, VRK1, NCAPH, SM…	209	1841	9556	1.93718	2.54955e-07	3.18694e-08	1.46403e-06
GOTERM_CC_ALL	GO:0043234~protein complex	45	13.8037	0.000700005	KIF23, NXT1, KIF22, KIFC1, LMNB1, NUP160, LOC786362, ANKRD1, AURKB, TIMM13, SPC24, KIF2C, ACTG2, NCAPH, TUBB, MCM7, EIF3B, ITGAV, KRT8, BUB1, TUBB6, SKA3, STRA6, CKAP2, CDK1, CENPM, TRPC4, EXOSC8, LMNA, NUSAP1, BIRC5, CLIC1, CDK2, RAD50, AAAS, RFC4, CCND2, PSMD10, ZWINT, RRM1, PCNA, SPCS3, STMN1, KPNA2, KIF20A	209	1248	9556	1.64865	0.143975	0.00704126	0.888702
GOTERM_CC_ALL	GO:0032991~macromolecular complex	52	15.9509	0.00575288	KIF23, KIF22, KIFC1, ANKRD1, AURKB, KIF2C, ACTG2, MCM7, H2AFZ, TUBB6, H2AFX, STRA6, CDK1, EXOSC8, NUSAP1, CLIC1, CDC5L, RAD50, CDK2, SMN1, AAAS, RFC4, CCND2, ZWINT, RRM1, SNRPA, STMN1, NHP2, KPNA2, NXT1, LMNB1, MRPS14, NUP160, LOC786362, TIMM13, SPC24, NCAPH, TUBB, EIF3B, ITGAV, KRT8, BUB1, SKA3, CKAP2, CENPM, TRPC4, LMNA, BIRC5, PSMD10, PCNA, SPCS3, KIF20A	209	1668	9556	1.4254	0.722192	0.0463304	7.09094
Annotation Cluster 3	Enrichment Score: 6.704156915382773
Category	Term	Count	%	PValue	Genes	List Total	Pop Hits	Pop Total	Fold Enrichment	Bonferroni	Benjamini	FDR
GOTERM_CC_ALL	GO:0005634~nucleus	93	28.5276	1.4593e-11	KIF22, HMGN2, S100A9, SELENBP1, AURKB, ANKRD1, CITED4, PGR, CDCA7, MCM7, PTGES, WDR77, H2AFZ, CDCA2, MAGOHB, H2AFX, CCNA2, CDCA5, TOP2A, ASPM, CDK1, SGK1, EXOSC8, EMG1, ANP32E, PIM1, NUSAP1, HN1, RMI2, CDC5L, CLIC1, MCM3, RNASEH2A, MCM4, CDK2, SMN1, RAD50, MCM5, RNASEH2C, MCM6, MRTO4, RFC3, AAAS, NRM, APITD1, CCND2, ZWINT, CPSF6, RAD18, SNRPA, KPNA2, NHP2, NXT1, HMGB2, HMGB3, NUP160, LOC786362, D…	209	2228	9556	1.90852	3.23964e-09	1.07988e-09	1.86031e-08
GOTERM_CC_ALL	GO:0043229~intracellular organelle	144	44.1718	2.01533e-11	KIFC1, TSPO, HMGN2, S100A9, AURKA, SELENBP1, AURKB, ANKRD1, CITED4, PGR, ACTG2, CDCA7, CH25H, WDR77, LRRC59, H2AFZ, CDCA2, H2AFX, CDCA5, CCNA2, SAR1A, ASPM, EMG1, PIM1, RMI2, RNASEH2A, RNASEH2C, MRTO4, PYCR1, RFC3, RFC4, AAAS, ZWINT, HSD11B2, RAD18, SNRPA, STMN1, HMGB2, HMGB3, CRELD2, LMNB1, MRPS14, LOC786362, HDGF, IFI30, SFXN1, CHEK1, MYBL2, CALU, SPC24, TUBB, VRK1, POLE2, SMARCB1, ARG2, SKA3, …	209	4401	9556	1.49603	4.47401e-09	1.1185e-09	2.56912e-08
GOTERM_CC_ALL	GO:0043226~organelle	144	44.1718	2.18817e-11	KIFC1, TSPO, HMGN2, S100A9, AURKA, SELENBP1, AURKB, ANKRD1, CITED4, PGR, ACTG2, CDCA7, CH25H, WDR77, LRRC59, H2AFZ, CDCA2, H2AFX, CDCA5, CCNA2, SAR1A, ASPM, EMG1, PIM1, RMI2, RNASEH2A, RNASEH2C, MRTO4, PYCR1, RFC3, RFC4, AAAS, ZWINT, HSD11B2, RAD18, SNRPA, STMN1, HMGB2, HMGB3, CRELD2, LMNB1, MRPS14, LOC786362, HDGF, IFI30, SFXN1, CHEK1, MYBL2, CALU, SPC24, TUBB, VRK1, POLE2, SMARCB1, ARG2, SKA3, …	209	4405	9556	1.49467	4.85774e-09	9.71548e-10	2.78947e-08
GOTERM_CC_ALL	GO:0044424~intracellular part	160	49.0798	2.81201e-11	KIFC1, TSPO, HMGN2, THOP1, S100A9, SELENBP1, AURKA, AURKB, ANKRD1, CITED4, PGR, ACTG2, CDCA7, CH25H, WDR77, LRRC59, CDCA2, H2AFZ, H2AFX, SAR1A, CDCA5, CCNA2, ASPM, EMG1, PIM1, NUDT10, RMI2, PPP1CC, RNASEH2A, RNASEH2C, MRTO4, PYCR1, RFC3, RFC4, AAAS, ZWINT, HSD11B2, RAD18, SNRPA, STMN1, HMGB2, HMGB3, CRELD2, LMNB1, MRPS14, LOC786362, HDGF, IFI30, SFXN1, CHEK1, MYBL2, CALU, TK1, SPC24, TUBB, VRK1, …	209	5207	9556	1.40495	6.24265e-09	1.04044e-09	3.58473e-08
GOTERM_CC_ALL	GO:0005622~intracellular	166	50.9202	2.87441e-08	KIFC1, TSPO, HMGN2, THOP1, S100A9, SELENBP1, AURKA, AURKB, ANKRD1, CITED4, PGR, ACTG2, CDCA7, CH25H, WDR77, LRRC59, CDCA2, H2AFZ, RALA, H2AFX, SAR1A, CDCA5, CCNA2, ASPM, NET1, EMG1, PIM1, NUDT10, RMI2, PPP1CC, RNASEH2A, RNASEH2C, MRTO4, PYCR1, RFC3, RFC4, AAAS, ZWINT, HSD11B2, RAD18, SNRPA, STMN1, EIF2AK2, HMGB2, HMGB3, CRELD2, LMNB1, MRPS14, LOC786362, HDGF, IFI30, SFXN1, CHEK1, MYBL2, CALU, TK1…	209	5899	9556	1.28665	6.38118e-06	5.80109e-07	3.66428e-05
GOTERM_CC_ALL	GO:0043231~intracellular membrane-bounded organelle	123	37.7301	3.39551e-08	TSPO, HMGN2, S100A9, SELENBP1, AURKB, ANKRD1, CITED4, PGR, CDCA7, CH25H, WDR77, LRRC59, H2AFZ, CDCA2, H2AFX, CDCA5, CCNA2, SAR1A, ASPM, EMG1, PIM1, RMI2, RNASEH2A, RNASEH2C, MRTO4, PYCR1, RFC3, AAAS, ZWINT, HSD11B2, RAD18, SNRPA, HMGB2, CRELD2, HMGB3, MRPS14, LOC786362, HDGF, IFI30, SFXN1, CHEK1, MYBL2, CALU, SPC24, VRK1, POLE2, SMARCB1, ARG2, ASF1B, AK1, MAOA, AK2, CSRP2, S100A12, HDAC3, PLK1, P…	209	3827	9556	1.46952	7.53801e-06	6.2817e-07	4.32857e-05
GOTERM_CC_ALL	GO:0043227~membrane-bounded organelle	123	37.7301	3.84042e-08	TSPO, HMGN2, S100A9, SELENBP1, AURKB, ANKRD1, CITED4, PGR, CDCA7, CH25H, WDR77, LRRC59, H2AFZ, CDCA2, H2AFX, CDCA5, CCNA2, SAR1A, ASPM, EMG1, PIM1, RMI2, RNASEH2A, RNASEH2C, MRTO4, PYCR1, RFC3, AAAS, ZWINT, HSD11B2, RAD18, SNRPA, HMGB2, CRELD2, HMGB3, MRPS14, LOC786362, HDGF, IFI30, SFXN1, CHEK1, MYBL2, CALU, SPC24, VRK1, POLE2, SMARCB1, ARG2, ASF1B, AK1, MAOA, AK2, CSRP2, S100A12, HDAC3, PLK1, P…	209	3834	9556	1.46684	8.5257e-06	6.55825e-07	4.89574e-05
GOTERM_CC_ALL	GO:0005737~cytoplasm	92	28.2209	0.0138717	TSPO, HMGN2, THOP1, S100A9, AURKA, SELENBP1, PDIA4, ANKRD1, CITED4, CKB, FAM83D, EFHD1, ACTG2, HSPH1, SLC1A5, BZW1, MCM7, P4HA2, PTGES, CH25H, WDR77, LRRC59, RANBP1, NOS3, CCNA2, CDCA5, SAR1A, ASPM, SGK1, EXOSC8, CYCS, ANP32E, PIM1, NUSAP1, NUDT10, CDC5L, CLIC1, PPP1CC, MCM3, SMN1, PYCR1, RRM1, HSD11B2, STMN1, STEAP2, FKBP10, KPNA2, MELK, NXT1, HMGB2, CRELD2, MRPS14, HDGF, FHL3, IFI30, SFXN1, TIM…	209	3458	9556	1.21645	0.954999	0.0951937	16.3119
GOTERM_CC_ALL	GO:0044464~cell part	187	57.362	0.982746	KIFC1, TSPO, HMGN2, THOP1, S100A9, SELENBP1, AURKA, AURKB, ANKRD1, CITED4, PGR, ACTG2, SLC16A1, CDCA7, CH25H, FAP, WDR77, LRRC59, CDCA2, H2AFZ, RALA, H2AFX, SAR1A, CDCA5, CCNA2, ASPM, NET1, LOC100138326, EMG1, PIM1, NUDT10, RMI2, PPP1CC, RNASEH2A, RNASEH2C, PLAUR, MRTO4, PYCR1, RFC3, RFC4, AAAS, ZWINT, PDGFRA, HSD11B2, SNRPA, RAD18, STMN1, EIF2AK2, HMGB2, HMGB3, CRELD2, LMNB1, MRPS14, LOC786362, …	209	8894	9556	0.961334	1	0.999955	100
GOTERM_CC_ALL	GO:0005623~cell	187	57.362	0.982746	KIFC1, TSPO, HMGN2, THOP1, S100A9, SELENBP1, AURKA, AURKB, ANKRD1, CITED4, PGR, ACTG2, SLC16A1, CDCA7, CH25H, FAP, WDR77, LRRC59, CDCA2, H2AFZ, RALA, H2AFX, SAR1A, CDCA5, CCNA2, ASPM, NET1, LOC100138326, EMG1, PIM1, NUDT10, RMI2, PPP1CC, RNASEH2A, RNASEH2C, PLAUR, MRTO4, PYCR1, RFC3, RFC4, AAAS, ZWINT, PDGFRA, HSD11B2, SNRPA, RAD18, STMN1, EIF2AK2, HMGB2, HMGB3, CRELD2, LMNB1, MRPS14, LOC786362, …	209	8894	9556	0.961334	1	0.999955	100
Annotation Cluster 4	Enrichment Score: 5.979290484016871
Category	Term	Count	%	PValue	Genes	List Total	Pop Hits	Pop Total	Fold Enrichment	Bonferroni	Benjamini	FDR
GOTERM_CC_ALL	GO:0043228~non-membrane-bounded organelle	66	20.2454	8.11974e-14	KIF23, KIF22, KIFC1, HMGN2, S100A9, AURKA, AURKB, FAM83D, KIF2C, ACTG2, MCM7, LRRC59, H2AFZ, TUBB6, NOS3, RANBP1, H2AFX, TOP2A, ASPM, CDK1, EXOSC8, NUSAP1, CDC5L, MCM3, CDK2, RAD50, MRTO4, RFC4, APITD1, ZWINT, RAD18, STMN1, NHP2, HMGB2, HMGB3, LMNB1, MRPS14, FHL3, CHEK1, TPM2, SPC24, NCAPH, VRK1, TUBB, SMARCB1, KRT8, BUB1, SKA3, ASF1B, CKAP2, CENPM, PSRC1, LMNA, BIRC5, SMC2, FBL, SMC4, S100A12, C…	209	1148	9556	2.62864	1.80169e-11	1.80169e-11	1.03462e-10
GOTERM_CC_ALL	GO:0043232~intracellular non-membrane-bounded organelle	66	20.2454	8.11974e-14	KIF23, KIF22, KIFC1, HMGN2, S100A9, AURKA, AURKB, FAM83D, KIF2C, ACTG2, MCM7, LRRC59, H2AFZ, TUBB6, NOS3, RANBP1, H2AFX, TOP2A, ASPM, CDK1, EXOSC8, NUSAP1, CDC5L, MCM3, CDK2, RAD50, MRTO4, RFC4, APITD1, ZWINT, RAD18, STMN1, NHP2, HMGB2, HMGB3, LMNB1, MRPS14, FHL3, CHEK1, TPM2, SPC24, NCAPH, VRK1, TUBB, SMARCB1, KRT8, BUB1, SKA3, ASF1B, CKAP2, CENPM, PSRC1, LMNA, BIRC5, SMC2, FBL, SMC4, S100A12, C…	209	1148	9556	2.62864	1.80169e-11	1.80169e-11	1.03462e-10
GOTERM_CC_ALL	GO:0015630~microtubule cytoskeleton	23	7.05521	2.10653e-09	KIF23, CKAP2, KIF22, KIFC1, CDK1, PSRC1, NUSAP1, BIRC5, AURKA, AURKB, MCM3, FAM83D, CCNB1, KIF2C, TUBB, VRK1, CCNB2, SKA3, TUBB6, RANBP1, STMN1, ASPM, KIF20A	209	220	9556	4.78008	4.6765e-07	5.19612e-08	2.68539e-06
GOTERM_CC_ALL	GO:0044430~cytoskeletal part	27	8.28221	6.07762e-07	KIF23, KIFC1, KIF22, LMNB1, FHL3, AURKA, AURKB, FAM83D, KIF2C, ACTG2, TUBB, VRK1, KRT8, SKA3, TUBB6, RANBP1, ASPM, CKAP2, CDK1, PSRC1, LMNA, NUSAP1, BIRC5, MCM3, CCNB1, STMN1, KIF20A	209	403	9556	3.06329	0.000134914	9.63733e-06	0.000774768
GOTERM_CC_ALL	GO:0005856~cytoskeleton	33	10.1227	7.70198e-07	KIF23, KIF22, KIFC1, LMNB1, S100A9, FHL3, AURKA, AURKB, TPM2, FAM83D, KIF2C, ACTG2, VRK1, TUBB, KRT8, SKA3, TUBB6, NOS3, RANBP1, ASPM, CKAP2, CDK1, PSRC1, LMNA, NUSAP1, BIRC5, MCM3, CCNB1, CCNB2, PSMD10, STMN1, SELE, KIF20A	209	575	9556	2.62407	0.000170969	1.13989e-05	0.000981838
GOTERM_CC_ALL	GO:0005819~spindle	11	3.37423	7.70707e-07	FAM83D, KIF22, CDK1, VRK1, PSRC1, SKA3, NUSAP1, AURKA, BIRC5, AURKB, ASPM	209	62	9556	8.11205	0.000171082	1.06935e-05	0.000982487
GOTERM_CC_ALL	GO:0005874~microtubule	13	3.98773	1.61005e-06	KIF23, CKAP2, CDK1, KIFC1, KIF22, NUSAP1, BIRC5, KIF2C, TUBB, SKA3, TUBB6, STMN1, KIF20A	209	100	9556	5.94392	0.000357367	2.10252e-05	0.00205246
GOTERM_BP_ALL	GO:0007017~microtubule-based process	13	3.98773	3.39774e-05	KIF23, KIFC1, KIF22, KIF4A, PSRC1, NUSAP1, BIRC5, KIF2C, TUBB, FBXO5, TUBB6, RANBP1, KIF20A	208	133	9430	4.43139	0.0396926	0.00202304	0.0548704
GOTERM_BP_ALL	GO:0007018~microtubule-based movement	8	2.45399	0.000691828	KIF23, KIF2C, KIF22, KIFC1, KIF4A, TUBB, TUBB6, KIF20A	208	68	9430	5.33371	0.561741	0.0312306	1.11169
GOTERM_MF_ALL	GO:0003777~microtubule motor activity	6	1.84049	0.00390083	KIF23, KIF2C, KIF22, KIFC1, KIF4A, KIF20A	227	52	11163	5.67418	0.786441	0.104412	5.29616
GOTERM_MF_ALL	GO:0017111~nucleoside-triphosphatase activity	17	5.21472	0.0340922	KIF23, KIF22, KIFC1, KIF4A, LOC786362, MCM3, MCM4, TTF2, MCM6, KIF2C, RFC3, TUBB, MCM7, RFC4, RALA, TUBB6, KIF20A	227	479	11163	1.74529	0.999999	0.357237	38.3027
GOTERM_MF_ALL	GO:0003774~motor activity	6	1.84049	0.0702741	KIF23, KIF2C, KIF22, KIFC1, KIF4A, KIF20A	227	109	11163	2.70695	1	0.531124	63.7406
Annotation Cluster 5	Enrichment Score: 5.395927008074477
Category	Term	Count	%	PValue	Genes	List Total	Pop Hits	Pop Total	Fold Enrichment	Bonferroni	Benjamini	FDR
GOTERM_MF_ALL	GO:0030554~adenyl nucleotide binding	49	15.0307	1.26638e-07	KIF23, KIFC1, KIF22, KIF4A, LOC786362, RP2, DTYMK, DCK, AURKA, CHEK1, AURKB, TK1, CKB, ACTG2, HSPH1, KIF2C, VRK1, MCM7, BUB1, NOS3, TOP2A, CDK1, SGK1, LOC614107, AK1, LIG1, SACS, PIM1, AK2, UBE2C, MCM3, SMC2, MCM4, CDK2, TTF2, RAD50, MCM5, MCM6, SMC4, RFC4, PLK1, NTRK2, RRM1, PDGFRA, EIF2AK2, STEAP2, CIT, MELK, KIF20A	227	1083	11163	2.22496	5.00207e-05	5.00207e-05	0.000176312
GOTERM_MF_ALL	GO:0005524~ATP binding	47	14.4172	1.40288e-07	KIF23, KIF22, KIFC1, KIF4A, LOC786362, RP2, DTYMK, DCK, AURKA, CHEK1, AURKB, TK1, CKB, KIF2C, ACTG2, HSPH1, VRK1, MCM7, BUB1, TOP2A, CDK1, SGK1, LOC614107, LIG1, AK1, PIM1, SACS, AK2, UBE2C, MCM3, SMC2, MCM4, CDK2, MCM5, RAD50, TTF2, SMC4, MCM6, RFC4, PLK1, NTRK2, RRM1, PDGFRA, EIF2AK2, CIT, MELK, KIF20A	227	1018	11163	2.27041	5.54123e-05	2.77065e-05	0.000195316
GOTERM_MF_ALL	GO:0001883~purine nucleoside binding	49	15.0307	1.67392e-07	KIF23, KIFC1, KIF22, KIF4A, LOC786362, RP2, DTYMK, DCK, AURKA, CHEK1, AURKB, TK1, CKB, ACTG2, HSPH1, KIF2C, VRK1, MCM7, BUB1, NOS3, TOP2A, CDK1, SGK1, LOC614107, AK1, LIG1, SACS, PIM1, AK2, UBE2C, MCM3, SMC2, MCM4, CDK2, TTF2, RAD50, MCM5, MCM6, SMC4, RFC4, PLK1, NTRK2, RRM1, PDGFRA, EIF2AK2, STEAP2, CIT, MELK, KIF20A	227	1093	11163	2.20461	6.61175e-05	2.20396e-05	0.000233051
GOTERM_MF_ALL	GO:0032559~adenyl ribonucleotide binding	47	14.4172	1.81707e-07	KIF23, KIF22, KIFC1, KIF4A, LOC786362, RP2, DTYMK, DCK, AURKA, CHEK1, AURKB, TK1, CKB, KIF2C, ACTG2, HSPH1, VRK1, MCM7, BUB1, TOP2A, CDK1, SGK1, LOC614107, LIG1, AK1, PIM1, SACS, AK2, UBE2C, MCM3, SMC2, MCM4, CDK2, MCM5, RAD50, TTF2, SMC4, MCM6, RFC4, PLK1, NTRK2, RRM1, PDGFRA, EIF2AK2, CIT, MELK, KIF20A	227	1027	11163	2.25052	7.17715e-05	1.79434e-05	0.000252981
GOTERM_MF_ALL	GO:0001882~nucleoside binding	49	15.0307	1.97483e-07	KIF23, KIFC1, KIF22, KIF4A, LOC786362, RP2, DTYMK, DCK, AURKA, CHEK1, AURKB, TK1, CKB, ACTG2, HSPH1, KIF2C, VRK1, MCM7, BUB1, NOS3, TOP2A, CDK1, SGK1, LOC614107, AK1, LIG1, SACS, PIM1, AK2, UBE2C, MCM3, SMC2, MCM4, CDK2, TTF2, RAD50, MCM5, MCM6, SMC4, RFC4, PLK1, NTRK2, RRM1, PDGFRA, EIF2AK2, STEAP2, CIT, MELK, KIF20A	227	1099	11163	2.19257	7.80029e-05	1.56011e-05	0.000274947
GOTERM_MF_ALL	GO:0000166~nucleotide binding	61	18.7117	1.19868e-06	KIF23, KIF22, KIFC1, RP2, DTYMK, AURKA, AURKB, CKB, KIF2C, HSPH1, ACTG2, MCM7, TUBB6, RALA, NOS3, TOP2A, SAR1A, CDK1, SGK1, LOC614107, LIG1, PIM1, UBE2C, MCM3, MCM4, CDK2, MCM5, RAD50, TTF2, MCM6, RFC3, RFC4, RRM1, PDGFRA, SNRPA, CPSF6, STEAP2, EIF2AK2, MELK, KIF4A, LOC786362, UGDH, HDGF, DCK, CHEK1, TK1, VRK1, TUBB, EIF3B, BUB1, AK1, SACS, AK2, SMC2, SMC4, PLK1, POLD1, NTRK2, PHGDH, CIT, KIF20A	227	1615	11163	1.85743	0.000473368	7.89102e-05	0.00166886
GOTERM_MF_ALL	GO:0017076~purine nucleotide binding	53	16.2577	3.59934e-06	KIF23, KIF22, KIFC1, RP2, DTYMK, AURKA, AURKB, CKB, KIF2C, HSPH1, ACTG2, MCM7, RALA, TUBB6, NOS3, TOP2A, SAR1A, CDK1, SGK1, LOC614107, LIG1, PIM1, MCM3, UBE2C, MCM4, MCM5, RAD50, TTF2, CDK2, MCM6, RFC4, RRM1, PDGFRA, STEAP2, EIF2AK2, MELK, KIF4A, LOC786362, DCK, CHEK1, TK1, VRK1, TUBB, BUB1, AK1, SACS, AK2, SMC2, SMC4, PLK1, NTRK2, CIT, KIF20A	227	1363	11163	1.91221	0.00142073	0.000177702	0.00501108
GOTERM_MF_ALL	GO:0032553~ribonucleotide binding	51	15.6442	5.07564e-06	KIF23, KIF22, KIFC1, RP2, DTYMK, AURKA, AURKB, CKB, KIF2C, HSPH1, ACTG2, MCM7, RALA, TUBB6, TOP2A, SAR1A, CDK1, SGK1, LOC614107, LIG1, PIM1, MCM3, UBE2C, MCM4, MCM5, RAD50, TTF2, CDK2, MCM6, RFC4, RRM1, PDGFRA, EIF2AK2, MELK, KIF4A, LOC786362, DCK, CHEK1, TK1, VRK1, TUBB, BUB1, AK1, SACS, AK2, SMC2, SMC4, PLK1, NTRK2, CIT, KIF20A	227	1304	11163	1.9233	0.00200287	0.000200468	0.00706634
GOTERM_MF_ALL	GO:0032555~purine ribonucleotide binding	51	15.6442	5.07564e-06	KIF23, KIF22, KIFC1, RP2, DTYMK, AURKA, AURKB, CKB, KIF2C, HSPH1, ACTG2, MCM7, RALA, TUBB6, TOP2A, SAR1A, CDK1, SGK1, LOC614107, LIG1, PIM1, MCM3, UBE2C, MCM4, MCM5, RAD50, TTF2, CDK2, MCM6, RFC4, RRM1, PDGFRA, EIF2AK2, MELK, KIF4A, LOC786362, DCK, CHEK1, TK1, VRK1, TUBB, BUB1, AK1, SACS, AK2, SMC2, SMC4, PLK1, NTRK2, CIT, KIF20A	227	1304	11163	1.9233	0.00200287	0.000200468	0.00706634
GOTERM_MF_ALL	GO:0016301~kinase activity	27	8.28221	7.31504e-05	RP2, DTYMK, DCK, CHEK1, AURKA, AURKB, TK1, CKB, VRK1, BUB1, CDK1, SGK1, LOC614107, AK1, PIM1, AK2, CDK2, PLAUR, PLK1, NTRK2, CDK2AP1, PDGFRA, KCNH2, EIF2AK2, CIT, MELK, PLAU	227	564	11163	2.35418	0.028482	0.00262341	0.101796
GOTERM_MF_ALL	GO:0016772~transferase activity, transferring phosphorus-containing groups	29	8.89571	0.00015911	RP2, DTYMK, DCK, CHEK1, AURKA, AURKB, TK1, CKB, VRK1, POLE2, BUB1, CDK1, SGK1, LOC614107, AK1, PIM1, AK2, CDK2, PLAUR, PLK1, POLD1, NTRK2, CDK2AP1, PDGFRA, KCNH2, EIF2AK2, CIT, PLAU, MELK	227	660	11163	2.16077	0.0609189	0.00482321	0.221294
GOTERM_MF_ALL	GO:0016740~transferase activity	32	9.81595	0.128479	RP2, DTYMK, DCK, CHEK1, AURKA, AURKB, TK1, CKB, VRK1, NAA50, POLE2, BUB1, CDK1, SGK1, SHMT2, LOC614107, AK1, PIM1, AK2, CDK2, PLAUR, PLK1, POLD1, NTRK2, CDK2AP1, PDGFRA, DNMT1, KCNH2, EIF2AK2, CIT, PLAU, MELK	227	1243	11163	1.266	1	0.669961	85.2594
Annotation Cluster 6	Enrichment Score: 4.43744141440414
Category	Term	Count	%	PValue	Genes	List Total	Pop Hits	Pop Total	Fold Enrichment	Bonferroni	Benjamini	FDR
GOTERM_BP_ALL	GO:0006259~DNA metabolic process	27	8.28221	9.09606e-11	KIF22, HMGB2, LOC786362, CHEK1, TK1, MCM7, POLE2, H2AFX, TOP2A, FEN1, NASP, LIG1, RMI2, MCM3, MCM4, RAD50, MCM5, MCM6, RFC3, RFC4, TDP1, POLD1, RRM1, PCNA, RAD18, DNMT1, CHAF1A	208	262	9430	4.67209	1.08425e-07	8.34038e-09	1.46931e-07
GOTERM_BP_ALL	GO:0006974~response to DNA damage stimulus	15	4.60123	1.31889e-05	CDK1, KIF22, HMGB2, SGK1, LOC786362, LIG1, CHEK1, RAD50, MCM7, TDP1, PCNA, RAD18, H2AFX, CHAF1A, FEN1	208	163	9430	4.17207	0.0155984	0.000873023	0.0213022
GOTERM_BP_ALL	GO:0033554~cellular response to stress	17	5.21472	5.49934e-05	CDK1, KIF22, HMGB2, SGK1, LOC786362, LIG1, CHEK1, RAD50, PYCR1, MCM7, TDP1, PCNA, RAD18, H2AFX, EIF2AK2, CHAF1A, FEN1	208	234	9430	3.29368	0.0634515	0.00297529	0.0887951
GOTERM_BP_ALL	GO:0006281~DNA repair	12	3.68098	0.000158833	KIF22, HMGB2, LOC786362, LIG1, TDP1, PCNA, RAD18, H2AFX, CHEK1, CHAF1A, FEN1, RAD50	208	133	9430	4.09051	0.172498	0.00819856	0.256258
GOTERM_BP_ALL	GO:0051716~cellular response to stimulus	19	5.82822	0.000204424	CDK1, KIF22, HMGB2, SGK1, LOC786362, LIG1, CHEK1, RAD50, S100A12, PYCR1, MCM7, SFRP2, TDP1, PCNA, RAD18, H2AFX, EIF2AK2, CHAF1A, FEN1	208	317	9430	2.71733	0.216276	0.0101027	0.3297
GOTERM_BP_ALL	GO:0006950~response to stress	27	8.28221	0.00185694	KIF22, HMGB2, LOC786362, CHEK1, AHSG, CXCL10, MIF, HSPH1, MCM7, NOS3, H2AFX, FEN1, LOC100138326, CDK1, SGK1, LIG1, RAD50, S100A12, PYCR1, F5, TDP1, TFPI, PCNA, RAD18, EIF2AK2, CHAF1A, PLAU	208	645	9430	1.89781	0.890905	0.0760768	2.95773
GOTERM_BP_ALL	GO:0050896~response to stimulus	38	11.6564	0.0217904	KIF22, HMGB2, LOC786362, IL18, CHEK1, CXCL12, CXCL10, AHSG, MIF, HSPH1, MCM7, KRT8, NOS3, H2AFX, PTX3, FEN1, LOC100138326, CDK1, DDC, SGK1, LIG1, RAD50, S100A12, CD83, PYCR1, RFC3, AAAS, F5, SFRP2, TDP1, PCNA, TFPI, RAD18, CHAF1A, STEAP2, EIF2AK2, SELE, PLAU	208	1210	9430	1.42379	1	0.39651	29.9441
Annotation Cluster 7	Enrichment Score: 3.42072709496266
Category	Term	Count	%	PValue	Genes	List Total	Pop Hits	Pop Total	Fold Enrichment	Bonferroni	Benjamini	FDR
GOTERM_BP_ALL	GO:0006260~DNA replication	17	5.21472	4.06563e-11	LIG1, NASP, RMI2, MCM3, MCM4, MCM5, TK1, MCM6, RFC3, MCM7, RFC4, POLE2, POLD1, RRM1, PCNA, CHAF1A, FEN1	208	86	9430	8.96187	4.84623e-08	4.03852e-09	6.5673e-08
GOTERM_BP_ALL	GO:0006259~DNA metabolic process	27	8.28221	9.09606e-11	KIF22, HMGB2, LOC786362, CHEK1, TK1, MCM7, POLE2, H2AFX, TOP2A, FEN1, NASP, LIG1, RMI2, MCM3, MCM4, RAD50, MCM5, MCM6, RFC3, RFC4, TDP1, POLD1, RRM1, PCNA, RAD18, DNMT1, CHAF1A	208	262	9430	4.67209	1.08425e-07	8.34038e-09	1.46931e-07
GOTERM_BP_ALL	GO:0006807~nitrogen compound metabolic process	60	18.4049	1.37077e-06	KIF22, RP2, DTYMK, CITED4, PGR, CDCA7, MCM7, P4HA2, MAGOHB, NOS3, H2AFX, TOP2A, IMPDH2, VNN2, DDC, EXOSC8, LIG1, RMI2, CDC5L, RNASEH2A, MCM3, MCM4, SMN1, MCM5, RAD50, MCM6, PYCR1, RFC3, RFC4, RRM1, SNRPA, RAD18, CPSF6, NHP2, HMGB2, LOC786362, HDGF, DCK, CHEK1, TK1, POLE2, SMARCB1, ARG2, ASF1B, AMD1, FEN1, SHMT2, NASP, MAOA, AK1, AK2, FBL, POLD1, TDP1, PCNA, HOPX, PHGDH, DNMT1, CHAF1A, DUT	208	1471	9430	1.84921	0.00163262	0.000108924	0.00221421
GOTERM_BP_ALL	GO:0034641~cellular nitrogen compound metabolic process	58	17.7914	2.12724e-06	KIF22, RP2, DTYMK, CITED4, PGR, MCM7, CDCA7, MAGOHB, NOS3, H2AFX, TOP2A, IMPDH2, DDC, EXOSC8, LIG1, RMI2, CDC5L, RNASEH2A, MCM3, MCM4, SMN1, MCM5, RAD50, MCM6, PYCR1, RFC3, RFC4, RRM1, SNRPA, RAD18, CPSF6, NHP2, HMGB2, LOC786362, HDGF, DCK, CHEK1, TK1, POLE2, SMARCB1, ARG2, ASF1B, AMD1, FEN1, SHMT2, NASP, MAOA, AK1, AK2, FBL, POLD1, TDP1, PCNA, HOPX, PHGDH, DNMT1, CHAF1A, DUT	208	1419	9430	1.85308	0.00253246	0.000149146	0.00343612
GOTERM_BP_ALL	GO:0006139~nucleobase, nucleoside, nucleotide and nucleic acid metabolic process	50	15.3374	3.42623e-05	KIF22, RP2, DTYMK, CITED4, PGR, MCM7, CDCA7, MAGOHB, H2AFX, TOP2A, IMPDH2, EXOSC8, LIG1, RMI2, CDC5L, RNASEH2A, MCM3, MCM4, MCM5, RAD50, SMN1, MCM6, RFC3, RFC4, RRM1, SNRPA, RAD18, CPSF6, NHP2, HMGB2, LOC786362, HDGF, DCK, CHEK1, TK1, POLE2, SMARCB1, ASF1B, FEN1, NASP, AK1, AK2, FBL, POLD1, TDP1, PCNA, HOPX, DNMT1, CHAF1A, DUT	208	1261	9430	1.79764	0.0400186	0.00194294	0.0553303
GOTERM_BP_ALL	GO:0044237~cellular metabolic process	94	28.8344	0.00318522	KIF22, THOP1, RP2, DTYMK, AURKA, AURKB, CITED4, PGR, HSPH1, CDCA7, MCM7, P4HA2, PTGES, CH25H, MAGOHB, H2AFX, NOS3, TOP2A, IMPDH2, CDK1, DDC, SGK1, EXOSC8, LOC614107, LIG1, CYCS, PIM1, RMI2, CDC5L, UBE2C, PPP1CC, MCM3, RNASEH2A, MCM4, CDK2, SMN1, RAD50, MCM5, MCM6, PYCR1, RFC3, RFC4, RRM1, PDGFRA, CPSF6, RAD18, SNRPA, EIF2AK2, FKBP10, FKBP11, NHP2, MELK, HMGB2, MRPS14, LOC786362, DCK, HDGF, CHEK1,…	208	3356	9430	1.26986	0.977693	0.112049	5.02284
GOTERM_MF_ALL	GO:0003824~catalytic activity	98	30.0613	0.00497846	KIFC1, THOP1, RP2, MMP9, DTYMK, AURKA, AURKB, CH25H, FAP, RALA, LOX, VNN2, LIG1, PIM1, NUDT10, RNASEH2A, PPP1CC, PLAUR, PYCR1, RFC3, RFC4, F5, HSD11B1, PDGFRA, HSD11B2, EIF2AK2, KIF4A, LOC786362, CHEK1, TK1, VRK1, TUBB, NAA50, POLE2, ARG2, ASRGL1, GALE, AMD1, MAOA, AK1, AK2, HDAC3, PLK1, POLD1, NTRK2, PCNA, SPCS3, DNMT1, PLAU, DUT, KIF23, KIF22, PDIA4, CKB, KIF2C, MCM7, P4HA2, PTGES, TUBB6, LOXL4…	227	3854	11163	1.25046	0.860738	0.115924	6.71266
GOTERM_BP_ALL	GO:0044260~cellular macromolecule metabolic process	71	21.7791	0.00578538	KIF22, AURKA, AURKB, CITED4, PGR, HSPH1, MCM7, CDCA7, P4HA2, MAGOHB, H2AFX, TOP2A, CDK1, SGK1, EXOSC8, LIG1, PIM1, RMI2, CDC5L, UBE2C, RNASEH2A, MCM3, PPP1CC, MCM4, CDK2, SMN1, MCM5, RAD50, MCM6, RFC3, RFC4, RRM1, PDGFRA, SNRPA, RAD18, CPSF6, EIF2AK2, FKBP10, FKBP11, NHP2, MELK, HMGB2, MRPS14, LOC786362, HDGF, CHEK1, TK1, VRK1, EIF3B, POLE2, UFM1, SMARCB1, BUB1, ASF1B, FEN1, USP32, SPSB1, NASP, E…	208	2433	9430	1.32301	0.999008	0.189077	8.94659
GOTERM_MF_ALL	GO:0003677~DNA binding	34	10.4294	0.00601526	KIF22, HMGB2, HMGB3, HMGN2, LOC786362, EZH2, HDGF, MYBL2, PGR, MCM7, POLE2, H2AFZ, H2AFX, TOP2A, FEN1, SSRP1, LIG1, NUSAP1, RMI2, CDC5L, MCM3, MCM4, MCM5, TTF2, MCM6, RFC3, HDAC3, RFC4, APITD1, POLD1, PCNA, HOPX, RAD18, DNMT1	227	1038	11163	1.61078	0.907746	0.130806	8.05693
GOTERM_BP_ALL	GO:0044238~primary metabolic process	98	30.0613	0.00852194	THOP1, MMP9, RP2, DTYMK, AURKA, AURKB, CITED4, PGR, CDCA7, CH25H, FAP, H2AFX, LIG1, PIM1, RMI2, RNASEH2A, PPP1CC, PYCR1, RFC3, RFC4, PDGFRA, RAD18, SNRPA, EIF2AK2, HMGB2, MRPS14, LOC786362, HDGF, CHEK1, TK1, VRK1, EIF3B, POLE2, SMARCB1, ARG2, GALE, AMD1, ASF1B, MAOA, AK1, AK2, HDAC3, PLK1, POLD1, NTRK2, PCNA, SPCS3, HOPX, DNMT1, CHAF1A, PLAU, DUT, KIF22, HSPH1, MCM7, P4HA2, PTGES, MAGOHB, NOS3, T…	208	3637	9430	1.22161	0.999963	0.235448	12.9116
GOTERM_BP_ALL	GO:0043170~macromolecule metabolic process	79	24.2331	0.0126273	KIF22, IL18, MMP9, THOP1, AURKA, AURKB, CITED4, PGR, HSPH1, CDCA7, MCM7, P4HA2, FAP, MAGOHB, H2AFX, TOP2A, CDK1, SGK1, EXOSC8, LIG1, MMP19, PIM1, RMI2, CDC5L, UBE2C, RNASEH2A, MCM3, PPP1CC, MCM4, CDK2, SMN1, RAD50, MCM5, MCM6, RFC3, RFC4, RRM1, PDGFRA, CPSF6, SNRPA, RAD18, EIF2AK2, FKBP10, FKBP11, NHP2, MELK, HMGB2, MRPS14, LOC786362, HDGF, CHEK1, CDH1, TK1, VRK1, EIF3B, POLE2, UFM1, SMARCB1, BUB…	208	2854	9430	1.25494	1	0.285815	18.5573
GOTERM_BP_ALL	GO:0008152~metabolic process	113	34.6626	0.0128016	THOP1, RP2, MMP9, IL18, DTYMK, AURKA, AURKB, CITED4, PGR, CDCA7, CH25H, FAP, H2AFX, LOX, VNN2, LOC100138326, LIG1, PIM1, RMI2, RNASEH2A, PPP1CC, PYCR1, RFC3, RFC4, F5, PDGFRA, HSD11B1, HSD11B2, RAD18, SNRPA, EIF2AK2, HMGB2, MRPS14, LOC786362, HDGF, CHEK1, TK1, VRK1, EIF3B, POLE2, NAA50, SMARCB1, ARG2, GALE, AMD1, ASF1B, MAOA, AK1, AK2, S100A12, HDAC3, PLK1, POLD1, NTRK2, PCNA, HOPX, SPCS3, DNMT1,…	208	4357	9430	1.17582	1	0.283852	18.7892
GOTERM_BP_ALL	GO:0044249~cellular biosynthetic process	42	12.8834	0.0277252	MRPS14, LOC786362, RP2, DTYMK, HDGF, CITED4, TK1, MIF, PGR, EIF3B, MCM7, CDCA7, POLE2, SMARCB1, ARG2, CH25H, NOS3, ASF1B, AMD1, IMPDH2, FEN1, DDC, LIG1, NASP, RMI2, CDC5L, ETF1, MCM3, MCM4, MCM5, MCM6, PYCR1, RFC3, RFC4, POLD1, RRM1, PCNA, HOPX, PHGDH, DNMT1, CHAF1A, EIF2AK2	208	1392	9430	1.36791	1	0.427984	36.503
GOTERM_BP_ALL	GO:0034645~cellular macromolecule biosynthetic process	31	9.5092	0.0336418	MRPS14, LOC786362, HDGF, CITED4, TK1, PGR, CDCA7, MCM7, EIF3B, POLE2, SMARCB1, ASF1B, FEN1, LIG1, NASP, RMI2, CDC5L, ETF1, MCM3, MCM4, MCM5, MCM6, RFC3, RFC4, POLD1, RRM1, PCNA, HOPX, DNMT1, CHAF1A, EIF2AK2	208	971	9430	1.44741	1	0.482073	42.4649
GOTERM_BP_ALL	GO:0009059~macromolecule biosynthetic process	31	9.5092	0.0365418	MRPS14, LOC786362, HDGF, CITED4, TK1, PGR, CDCA7, MCM7, EIF3B, POLE2, SMARCB1, ASF1B, FEN1, LIG1, NASP, RMI2, CDC5L, ETF1, MCM3, MCM4, MCM5, MCM6, RFC3, RFC4, POLD1, RRM1, PCNA, HOPX, DNMT1, CHAF1A, EIF2AK2	208	978	9430	1.43705	1	0.484332	45.1914
GOTERM_BP_ALL	GO:0009058~biosynthetic process	42	12.8834	0.0591478	MRPS14, LOC786362, RP2, DTYMK, HDGF, CITED4, TK1, MIF, PGR, EIF3B, MCM7, CDCA7, POLE2, SMARCB1, ARG2, CH25H, NOS3, ASF1B, AMD1, IMPDH2, FEN1, DDC, LIG1, NASP, RMI2, CDC5L, ETF1, MCM3, MCM4, MCM5, MCM6, PYCR1, RFC3, RFC4, POLD1, RRM1, PCNA, HOPX, PHGDH, DNMT1, CHAF1A, EIF2AK2	208	1471	9430	1.29445	1	0.61567	62.6504
GOTERM_MF_ALL	GO:0003676~nucleic acid binding	48	14.7239	0.12435	KIF22, HMGB2, HMGB3, HMGN2, LOC786362, EZH2, HDGF, MYBL2, PGR, RPA2, EIF3B, MCM7, POLE2, H2AFZ, MAGOHB, H2AFX, TOP2A, FEN1, SSRP1, EXOSC8, LIG1, NUSAP1, ILF3, RMI2, CDC5L, RNASEH2A, ETF1, MCM3, MCM4, SMN1, MCM5, TTF2, FBL, MCM6, RFC3, HDAC3, RFC4, APITD1, POLD1, EEF1E1, PCNA, HOPX, DNMT1, RAD18, CPSF6, SNRPA, EIF2AK2, NHP2	227	1972	11163	1.19699	1	0.664703	84.2566
Annotation Cluster 8	Enrichment Score: 2.8070315836686555
Category	Term	Count	%	PValue	Genes	List Total	Pop Hits	Pop Total	Fold Enrichment	Bonferroni	Benjamini	FDR
GOTERM_CC_ALL	GO:0000793~condensed chromosome	8	2.45399	0.000107458	SPC24, HMGB2, CENPM, NCAPH, ZWINT, BUB1, SKA3, CDK2	209	51	9556	7.17215	0.0235746	0.00125484	0.1369
GOTERM_CC_ALL	GO:0000775~chromosome, centromeric region	8	2.45399	0.000372926	SPC24, CENPM, APITD1, ZWINT, BUB1, SKA3, BIRC5, AURKB	209	62	9556	5.89968	0.0794694	0.00393533	0.474363
GOTERM_CC_ALL	GO:0000779~condensed chromosome, centromeric region	5	1.53374	0.00258357	SPC24, CENPM, ZWINT, BUB1, SKA3	209	27	9556	8.46713	0.436898	0.02271	3.244
GOTERM_CC_ALL	GO:0000776~kinetochore	5	1.53374	0.00606423	SPC24, CENPM, ZWINT, BUB1, SKA3	209	34	9556	6.7239	0.740852	0.0470826	7.46116
GOTERM_CC_ALL	GO:0000777~condensed chromosome kinetochore	4	1.22699	0.0146888	SPC24, CENPM, ZWINT, SKA3	209	24	9556	7.62041	0.962563	0.0947537	17.1916
Annotation Cluster 9	Enrichment Score: 2.6613901640080933
Category	Term	Count	%	PValue	Genes	List Total	Pop Hits	Pop Total	Fold Enrichment	Bonferroni	Benjamini	FDR
GOTERM_MF_ALL	GO:0019205~nucleobase, nucleoside, nucleotide kinase activity	6	1.84049	0.000124175	AK1, RP2, DTYMK, DCK, AK2, TK1	227	25	11163	11.8023	0.0478685	0.00407934	0.172744
GOTERM_MF_ALL	GO:0016776~phosphotransferase activity, phosphate group as acceptor	4	1.22699	0.00624414	AK1, RP2, DTYMK, AK2	227	19	11163	10.3529	0.915767	0.128425	8.35124
GOTERM_MF_ALL	GO:0019201~nucleotide kinase activity	3	0.920245	0.0133759	AK1, DTYMK, AK2	227	9	11163	16.3921	0.995103	0.198789	17.0957
Annotation Cluster 10	Enrichment Score: 2.601293160944951
Category	Term	Count	%	PValue	Genes	List Total	Pop Hits	Pop Total	Fold Enrichment	Bonferroni	Benjamini	FDR
GOTERM_BP_ALL	GO:0006261~DNA-dependent DNA replication	7	2.14724	1.55012e-06	MCM7, POLE2, MCM3, MCM4, FEN1, MCM5, MCM6	208	18	9430	17.6309	0.00184604	0.000115477	0.00250391
GOTERM_BP_ALL	GO:0006270~DNA replication initiation	5	1.53374	1.47363e-05	MCM7, MCM3, MCM4, MCM5, MCM6	208	8	9430	28.3353	0.0174124	0.000924088	0.0238012
GOTERM_MF_ALL	GO:0003678~DNA helicase activity	4	1.22699	0.00451428	MCM7, LOC786362, MCM4, MCM6	227	17	11163	11.5709	0.832568	0.112321	6.10494
GOTERM_BP_ALL	GO:0006268~DNA unwinding during replication	3	0.920245	0.00678661	MCM7, MCM4, MCM6	208	6	9430	22.6683	0.999702	0.206991	10.4165
GOTERM_MF_ALL	GO:0043566~structure-specific DNA binding	5	1.53374	0.00921683	MCM7, PCNA, RAD18, MCM4, MCM6	227	41	11163	5.9971	0.974204	0.167129	12.0953
GOTERM_BP_ALL	GO:0032508~DNA duplex unwinding	3	0.920245	0.0093645	MCM7, MCM4, MCM6	208	7	9430	19.4299	0.999987	0.249913	14.0994
GOTERM_BP_ALL	GO:0032392~DNA geometric change	3	0.920245	0.0093645	MCM7, MCM4, MCM6	208	7	9430	19.4299	0.999987	0.249913	14.0994
GOTERM_MF_ALL	GO:0003697~single-stranded DNA binding	3	0.920245	0.0556721	MCM7, MCM4, MCM6	227	19	11163	7.76466	1	0.476106	54.955
GOTERM_MF_ALL	GO:0004386~helicase activity	5	1.53374	0.123078	MCM7, LOC786362, MCM4, TTF2, MCM6	227	94	11163	2.61576	1	0.668388	83.9352
Annotation Cluster 11	Enrichment Score: 2.5473511254951506
Category	Term	Count	%	PValue	Genes	List Total	Pop Hits	Pop Total	Fold Enrichment	Bonferroni	Benjamini	FDR
GOTERM_BP_ALL	GO:0007346~regulation of mitotic cell cycle	7	2.14724	0.000662319	CDK1, HDAC3, PSMG2, NUSAP1, FBXO5, RANBP1, BIRC5	208	49	9430	6.47665	0.54604	0.0310961	1.06451
GOTERM_BP_ALL	GO:0051726~regulation of cell cycle	10	3.06748	0.000880428	CDK1, HDAC3, PSMG2, CCND2, NUSAP1, FBXO5, H2AFX, RANBP1, BIRC5, CHEK1	208	114	9430	3.97689	0.650038	0.03814	1.41273
GOTERM_BP_ALL	GO:0000226~microtubule cytoskeleton organization	6	1.84049	0.00997585	TUBB, PSRC1, NUSAP1, FBXO5, RANBP1, BIRC5	208	60	9430	4.53365	0.999994	0.258272	14.9517
GOTERM_BP_ALL	GO:0010564~regulation of cell cycle process	5	1.53374	0.0111144	PSMG2, NUSAP1, FBXO5, RANBP1, BIRC5	208	40	9430	5.66707	0.999998	0.271817	16.5179
Annotation Cluster 12	Enrichment Score: 2.232553241590644
Category	Term	Count	%	PValue	Genes	List Total	Pop Hits	Pop Total	Fold Enrichment	Bonferroni	Benjamini	FDR
GOTERM_CC_ALL	GO:0044428~nuclear part	29	8.89571	0.000196714	NXT1, HMGB2, NUP160, LOC786362, ANKRD1, VRK1, MCM7, SMARCB1, PTGES, BUB1, H2AFX, EXOSC8, LMNA, NUSAP1, CDC5L, CLIC1, RAD50, FBL, CDK2, SMN1, MRTO4, S100A12, AAAS, NRM, PCNA, SNRPA, NOP56, KPNA2, NHP2	209	624	9556	2.12492	0.0427349	0.00218136	0.250481
GOTERM_CC_ALL	GO:0031974~membrane-enclosed lumen	25	7.66871	0.00301644	HMGB2, LOC786362, PDIA4, TIMM13, ANKRD1, CALU, VRK1, MCM7, PTGES, LRRC59, EXOSC8, CYCS, LMNA, AK2, NUSAP1, CDC5L, FBL, SMN1, CDK2, S100A12, MRTO4, PCNA, NOP56, FKBP10, NHP2	209	604	9556	1.89249	0.48863	0.0254649	3.77794
GOTERM_CC_ALL	GO:0005730~nucleolus	10	3.06748	0.0132678	HMGB2, EXOSC8, VRK1, NUSAP1, NOP56, CDC5L, NHP2, FBL, S100A12, MRTO4	209	173	9556	2.64292	0.948448	0.0941115	15.6562
GOTERM_CC_ALL	GO:0070013~intracellular organelle lumen	22	6.74847	0.0146074	HMGB2, EXOSC8, LOC786362, CYCS, LMNA, NUSAP1, ANKRD1, PDIA4, CDC5L, CDK2, FBL, SMN1, MRTO4, S100A12, CALU, VRK1, MCM7, LRRC59, PCNA, NOP56, FKBP10, NHP2	209	579	9556	1.7373	0.96187	0.0970481	17.1043
GOTERM_CC_ALL	GO:0043233~organelle lumen	22	6.74847	0.0148681	HMGB2, EXOSC8, LOC786362, CYCS, LMNA, NUSAP1, ANKRD1, PDIA4, CDC5L, CDK2, FBL, SMN1, MRTO4, S100A12, CALU, VRK1, MCM7, LRRC59, PCNA, NOP56, FKBP10, NHP2	209	580	9556	1.7343	0.964046	0.0931781	17.3835
GOTERM_CC_ALL	GO:0031981~nuclear lumen	17	5.21472	0.0235354	HMGB2, EXOSC8, LOC786362, LMNA, NUSAP1, ANKRD1, CDC5L, FBL, SMN1, CDK2, S100A12, MRTO4, VRK1, MCM7, PCNA, NOP56, NHP2	209	426	9556	1.82461	0.994945	0.129894	26.1854
Annotation Cluster 13	Enrichment Score: 1.849001499098977
Category	Term	Count	%	PValue	Genes	List Total	Pop Hits	Pop Total	Fold Enrichment	Bonferroni	Benjamini	FDR
GOTERM_BP_ALL	GO:0007018~microtubule-based movement	8	2.45399	0.000691828	KIF23, KIF2C, KIF22, KIFC1, KIF4A, TUBB, TUBB6, KIF20A	208	68	9430	5.33371	0.561741	0.0312306	1.11169
GOTERM_MF_ALL	GO:0016462~pyrophosphatase activity	19	5.82822	0.0124794	KIF23, KIF22, KIFC1, KIF4A, LOC786362, NUDT10, MCM3, MCM4, TTF2, MCM6, KIF2C, RFC3, TUBB, MCM7, RFC4, RALA, TUBB6, DUT, KIF20A	227	498	11163	1.8762	0.99299	0.201861	16.0407
GOTERM_MF_ALL	GO:0016818~hydrolase activity, acting on acid anhydrides, in phosphorus-containing anhydrides	19	5.82822	0.0133471	KIF23, KIF22, KIFC1, KIF4A, LOC786362, NUDT10, MCM3, MCM4, TTF2, MCM6, KIF2C, RFC3, TUBB, MCM7, RFC4, RALA, TUBB6, DUT, KIF20A	227	502	11163	1.86125	0.995046	0.206074	17.0619
GOTERM_MF_ALL	GO:0016817~hydrolase activity, acting on acid anhydrides	19	5.82822	0.0144775	KIF23, KIF22, KIFC1, KIF4A, LOC786362, NUDT10, MCM3, MCM4, TTF2, MCM6, KIF2C, RFC3, TUBB, MCM7, RFC4, RALA, TUBB6, DUT, KIF20A	227	506	11163	1.84654	0.99685	0.205797	18.3752
GOTERM_MF_ALL	GO:0017111~nucleoside-triphosphatase activity	17	5.21472	0.0340922	KIF23, KIF22, KIFC1, KIF4A, LOC786362, MCM3, MCM4, TTF2, MCM6, KIF2C, RFC3, TUBB, MCM7, RFC4, RALA, TUBB6, KIF20A	227	479	11163	1.74529	0.999999	0.357237	38.3027
GOTERM_MF_ALL	GO:0016787~hydrolase activity	40	12.2699	0.1416	KIF23, KIF22, KIFC1, KIF4A, LOC786362, MMP9, THOP1, KIF2C, TUBB, MCM7, ARG2, FAP, TUBB6, RALA, ASRGL1, PGA5, USP32, FEN1, VNN2, EXOSC8, MMP19, DPYSL3, NUDT10, RNASEH2A, PPP1CC, MCM3, MCM4, RAD50, TTF2, MCM6, RFC3, HDAC3, RFC4, POLD1, TDP1, PCNA, SPCS3, PLAU, KIF20A, DUT	227	1623	11163	1.21198	1	0.693506	88.0657
Annotation Cluster 14	Enrichment Score: 1.7341008797378727
Category	Term	Count	%	PValue	Genes	List Total	Pop Hits	Pop Total	Fold Enrichment	Bonferroni	Benjamini	FDR
GOTERM_BP_ALL	GO:0001824~blastocyst development	5	1.53374	0.00624509	SMARCB1, NCAPG2, NASP, HOPX, CDH1	208	34	9430	6.66714	0.999429	0.197186	9.62429
GOTERM_BP_ALL	GO:0009790~embryonic development	12	3.68098	0.0213197	CCNB2, SFRP2, SMARCB1, NCAPG2, NASP, HOPX, UGDH, PHGDH, PDGFRA, CDH1, BIRC5, LSR	208	249	9430	2.18489	1	0.395699	29.3976
GOTERM_BP_ALL	GO:0001701~in utero embryonic development	7	2.14724	0.0225412	CCNB2, SMARCB1, NCAPG2, NASP, HOPX, PDGFRA, CDH1	208	100	9430	3.17356	1	0.389892	30.8076
GOTERM_BP_ALL	GO:0043009~chordate embryonic development	9	2.76074	0.026251	CCNB2, SFRP2, SMARCB1, NCAPG2, NASP, HOPX, PHGDH, PDGFRA, CDH1	208	162	9430	2.5187	1	0.426675	34.9298
GOTERM_BP_ALL	GO:0009792~embryonic development ending in birth or egg hatching	9	2.76074	0.0271053	CCNB2, SFRP2, SMARCB1, NCAPG2, NASP, HOPX, PHGDH, PDGFRA, CDH1	208	163	9430	2.50324	1	0.431498	35.8458
Annotation Cluster 15	Enrichment Score: 1.647897398076788
Category	Term	Count	%	PValue	Genes	List Total	Pop Hits	Pop Total	Fold Enrichment	Bonferroni	Benjamini	FDR
GOTERM_BP_ALL	GO:0051276~chromosome organization	13	3.98773	0.00849386	HDAC3, NCAPH, LOC786362, SMARCB1, NASP, H2AFZ, HOPX, NUSAP1, DNMT1, H2AFX, ASF1B, SMC2, SMC4	208	248	9430	2.37651	0.999962	0.240283	12.8718
GOTERM_BP_ALL	GO:0016568~chromatin modification	7	2.14724	0.0171345	HDAC3, LOC786362, SMARCB1, NASP, HOPX, DNMT1, ASF1B	208	94	9430	3.37613	1	0.348967	24.3594
GOTERM_BP_ALL	GO:0006325~chromatin organization	9	2.76074	0.0782222	HDAC3, LOC786362, SMARCB1, NASP, HOPX, H2AFZ, DNMT1, H2AFX, ASF1B	208	203	9430	2.00999	1	0.685204	73.1713
Annotation Cluster 16	Enrichment Score: 1.646598240867495
Category	Term	Count	%	PValue	Genes	List Total	Pop Hits	Pop Total	Fold Enrichment	Bonferroni	Benjamini	FDR
GOTERM_BP_ALL	GO:0000075~cell cycle checkpoint	5	1.53374	0.00266325	CDK1, PSMG2, H2AFX, BIRC5, CHEK1	208	27	9430	8.39566	0.958365	0.10054	4.21628
GOTERM_BP_ALL	GO:0000077~DNA damage checkpoint	3	0.920245	0.0319023	CDK1, H2AFX, CHEK1	208	13	9430	10.4623	1	0.469303	40.769
GOTERM_BP_ALL	GO:0031570~DNA integrity checkpoint	3	0.920245	0.0366905	CDK1, H2AFX, CHEK1	208	14	9430	9.71497	1	0.480692	45.3278
GOTERM_BP_ALL	GO:0042770~DNA damage response, signal transduction	3	0.920245	0.0831419	CDK1, H2AFX, CHEK1	208	22	9430	6.18226	1	0.703965	75.393
Annotation Cluster 17	Enrichment Score: 1.5541625293662404
Category	Term	Count	%	PValue	Genes	List Total	Pop Hits	Pop Total	Fold Enrichment	Bonferroni	Benjamini	FDR
GOTERM_BP_ALL	GO:0030324~lung development	5	1.53374	0.0206726	HSD11B1, HOPX, PDGFRA, NOS3, LOX	208	48	9430	4.72256	1	0.392255	28.6397
GOTERM_BP_ALL	GO:0030323~respiratory tube development	5	1.53374	0.0206726	HSD11B1, HOPX, PDGFRA, NOS3, LOX	208	48	9430	4.72256	1	0.392255	28.6397
GOTERM_BP_ALL	GO:0060541~respiratory system development	5	1.53374	0.0221344	HSD11B1, HOPX, PDGFRA, NOS3, LOX	208	49	9430	4.62618	1	0.395533	30.341
GOTERM_BP_ALL	GO:0035295~tube development	6	1.84049	0.0641937	HSD11B1, HOPX, PDGFRA, NOS3, LOX, CXCL12	208	98	9430	2.77571	1	0.632518	65.7579
Annotation Cluster 18	Enrichment Score: 1.361496447163316
Category	Term	Count	%	PValue	Genes	List Total	Pop Hits	Pop Total	Fold Enrichment	Bonferroni	Benjamini	FDR
GOTERM_BP_ALL	GO:0048856~anatomical structure development	33	10.1227	0.00272724	HMGB2, NDP, MMP9, IL18, UGDH, CDH1, SFXN1, LSR, CXCL12, CKB, AHSG, PGR, EFHD1, ACTG2, SMARCB1, NCAPG2, ITGAV, NOS3, LOX, ASPM, NASP, DPYSL3, GAL, ECT2, YWHAG, CCNB2, SFRP2, HSD11B1, PHGDH, PDGFRA, HOPX, STMN1, IGFBP5	208	876	9430	1.70788	0.961431	0.0996845	4.3155
GOTERM_BP_ALL	GO:0007275~multicellular organismal development	35	10.7362	0.00724238	HMGB2, NDP, MMP9, IL18, UGDH, SFXN1, CDH1, LSR, CXCL12, CKB, AHSG, PGR, EFHD1, ACTG2, OLFML3, SMARCB1, NCAPG2, ITGAV, NOS3, LOX, ASPM, NASP, DPYSL3, BIRC5, CSRP2, GAL, YWHAG, CCNB2, SFRP2, HSD11B1, PHGDH, PDGFRA, HOPX, STMN1, IGFBP5	208	1010	9430	1.57107	0.999827	0.213904	11.0783
GOTERM_BP_ALL	GO:0032502~developmental process	37	11.3497	0.0115944	HMGB2, NDP, MMP9, IL18, UGDH, SFXN1, CDH1, LSR, CXCL12, CKB, AHSG, PGR, EFHD1, ACTG2, OLFML3, SMARCB1, NCAPG2, ITGAV, FBXO5, NOS3, LOX, ASPM, NASP, DPYSL3, BIRC5, GAL, CSRP2, ECT2, YWHAG, CCNB2, SFRP2, HSD11B1, PHGDH, PDGFRA, HOPX, STMN1, IGFBP5	208	1120	9430	1.49772	0.999999	0.270895	17.1701
GOTERM_BP_ALL	GO:0032501~multicellular organismal process	43	13.1902	0.0181346	HMGB2, NDP, MMP9, IL18, UGDH, SFXN1, CDH1, LSR, CXCL12, CKB, AHSG, PGR, EFHD1, ACTG2, OLFML3, SMARCB1, NCAPG2, ARG2, ITGAV, FBXO5, NOS3, H2AFX, LOX, PGA5, ASPM, MAOA, NASP, DPYSL3, BIRC5, GAL, CSRP2, YWHAG, AAAS, CCNB2, F5, SFRP2, HSD11B1, HOPX, PHGDH, PDGFRA, TFPI, STMN1, IGFBP5	208	1393	9430	1.39948	1	0.359305	25.5931
GOTERM_BP_ALL	GO:0048731~system development	26	7.97546	0.0463074	HMGB2, IL18, NDP, MMP9, DPYSL3, SFXN1, GAL, LSR, CXCL12, AHSG, CKB, PGR, EFHD1, ACTG2, YWHAG, CCNB2, ITGAV, HSD11B1, PDGFRA, PHGDH, HOPX, NOS3, LOX, STMN1, ASPM, IGFBP5	208	802	9430	1.46976	1	0.538932	53.5079
GOTERM_BP_ALL	GO:0048513~organ development	17	5.21472	0.386287	HMGB2, IL18, NDP, SFXN1, CXCL12, LSR, CKB, PGR, ACTG2, CCNB2, ITGAV, HSD11B1, PDGFRA, HOPX, NOS3, LOX, ASPM	208	664	9430	1.16072	1	0.970609	99.9624
GOTERM_BP_ALL	GO:0048869~cellular developmental process	16	4.90798	0.391092	CDH1, SFXN1, CSRP2, ECT2, CXCL12, PGR, EFHD1, ACTG2, YWHAG, SMARCB1, PHGDH, HOPX, FBXO5, STMN1, ASPM, IGFBP5	208	622	9430	1.16621	1	0.970396	99.9669
GOTERM_BP_ALL	GO:0030154~cell differentiation	15	4.60123	0.441398	CDH1, SFXN1, CSRP2, CXCL12, PGR, EFHD1, ACTG2, YWHAG, SMARCB1, PHGDH, HOPX, FBXO5, STMN1, ASPM, IGFBP5	208	598	9430	1.1372	1	0.978853	99.9918
Annotation Cluster 19	Enrichment Score: 1.3613210087529293
Category	Term	Count	%	PValue	Genes	List Total	Pop Hits	Pop Total	Fold Enrichment	Bonferroni	Benjamini	FDR
GOTERM_BP_ALL	GO:0000226~microtubule cytoskeleton organization	6	1.84049	0.00997585	TUBB, PSRC1, NUSAP1, FBXO5, RANBP1, BIRC5	208	60	9430	4.53365	0.999994	0.258272	14.9517
GOTERM_BP_ALL	GO:0033043~regulation of organelle organization	5	1.53374	0.0855417	PSMG2, PSRC1, SKA3, NUSAP1, RANBP1	208	76	9430	2.98267	1	0.710457	76.413
GOTERM_BP_ALL	GO:0010638~positive regulation of organelle organization	3	0.920245	0.0965849	PSRC1, NUSAP1, RANBP1	208	24	9430	5.66707	1	0.739533	80.6162
Annotation Cluster 20	Enrichment Score: 1.2314417480576394
Category	Term	Count	%	PValue	Genes	List Total	Pop Hits	Pop Total	Fold Enrichment	Bonferroni	Benjamini	FDR
GOTERM_BP_ALL	GO:0008285~negative regulation of cell proliferation	7	2.14724	0.0339119	PTGES, CDKN2C, SMARCB1, EEF1E1, IFI30, IGFBP5, DPT	208	110	9430	2.88505	1	0.479396	42.7241
GOTERM_BP_ALL	GO:0042127~regulation of cell proliferation	12	3.68098	0.0399887	LOC100138326, PGR, PTGES, CDKN2C, SMARCB1, IL18, EEF1E1, IFI30, DNMT1, PLAU, IGFBP5, DPT	208	275	9430	1.97832	1	0.495986	48.2744
GOTERM_BP_ALL	GO:0048519~negative regulation of biological process	21	6.44172	0.0708806	LOC100138326, CDK1, HMGB2, PSRC1, PIM1, IFI30, BIRC5, MIF, AHSG, CD83, PSMG2, SMARCB1, CDKN2C, PTGES, EEF1E1, HOPX, DNMT1, NOS3, ASPM, IGFBP5, DPT	208	642	9430	1.48297	1	0.656546	69.5034
GOTERM_BP_ALL	GO:0048523~negative regulation of cellular process	18	5.52147	0.123429	CDK1, HMGB2, PSRC1, PIM1, IFI30, BIRC5, MIF, PSMG2, SMARCB1, CDKN2C, PTGES, EEF1E1, HOPX, DNMT1, NOS3, ASPM, IGFBP5, DPT	208	571	9430	1.42917	1	0.772686	88.0923
Annotation Cluster 21	Enrichment Score: 1.1965576872565513
Category	Term	Count	%	PValue	Genes	List Total	Pop Hits	Pop Total	Fold Enrichment	Bonferroni	Benjamini	FDR
GOTERM_BP_ALL	GO:0030198~extracellular matrix organization	5	1.53374	0.0360855	CRISPLD2, MMP9, PDGFRA, LOX, DPT	208	57	9430	3.97689	1	0.485097	44.7706
GOTERM_BP_ALL	GO:0043062~extracellular structure organization	5	1.53374	0.0762429	CRISPLD2, MMP9, PDGFRA, LOX, DPT	208	73	9430	3.10524	1	0.679845	72.2254
GOTERM_CC_ALL	GO:0031012~extracellular matrix	8	2.45399	0.0934963	MATN2, CRISPLD2, MMP9, MMP19, VCAN, LOX, MFAP5, DPT	209	178	9556	2.05494	1	0.33712	71.3879
Annotation Cluster 22	Enrichment Score: 1.1633863355070362
Category	Term	Count	%	PValue	Genes	List Total	Pop Hits	Pop Total	Fold Enrichment	Bonferroni	Benjamini	FDR
GOTERM_MF_ALL	GO:0016301~kinase activity	27	8.28221	7.31504e-05	RP2, DTYMK, DCK, CHEK1, AURKA, AURKB, TK1, CKB, VRK1, BUB1, CDK1, SGK1, LOC614107, AK1, PIM1, AK2, CDK2, PLAUR, PLK1, NTRK2, CDK2AP1, PDGFRA, KCNH2, EIF2AK2, CIT, MELK, PLAU	227	564	11163	2.35418	0.028482	0.00262341	0.101796
GOTERM_MF_ALL	GO:0016772~transferase activity, transferring phosphorus-containing groups	29	8.89571	0.00015911	RP2, DTYMK, DCK, CHEK1, AURKA, AURKB, TK1, CKB, VRK1, POLE2, BUB1, CDK1, SGK1, LOC614107, AK1, PIM1, AK2, CDK2, PLAUR, PLK1, POLD1, NTRK2, CDK2AP1, PDGFRA, KCNH2, EIF2AK2, CIT, PLAU, MELK	227	660	11163	2.16077	0.0609189	0.00482321	0.221294
GOTERM_MF_ALL	GO:0004674~protein serine/threonine kinase activity	13	3.98773	0.0116412	CDK1, SGK1, PIM1, CHEK1, AURKA, AURKB, CDK2, VRK1, PLK1, BUB1, CIT, EIF2AK2, MELK	227	280	11163	2.28318	0.990199	0.197682	15.0431
GOTERM_MF_ALL	GO:0004672~protein kinase activity	16	4.90798	0.0249386	CDK1, SGK1, PIM1, CHEK1, AURKA, AURKB, CDK2, VRK1, PLK1, NTRK2, BUB1, PDGFRA, CIT, EIF2AK2, KCNH2, MELK	227	423	11163	1.86009	0.999953	0.299719	29.6446
GOTERM_MF_ALL	GO:0016773~phosphotransferase activity, alcohol group as acceptor	18	5.52147	0.0268969	CDK1, SGK1, LOC614107, PIM1, DCK, CHEK1, AURKA, AURKB, CDK2, VRK1, PLK1, NTRK2, BUB1, PDGFRA, CIT, EIF2AK2, KCNH2, MELK	227	503	11163	1.75978	0.999979	0.310212	31.5866
GOTERM_BP_ALL	GO:0006468~protein amino acid phosphorylation	15	4.60123	0.115939	CDK1, SGK1, PIM1, CHEK1, AURKA, AURKB, CDK2, VRK1, PLK1, NTRK2, BUB1, PDGFRA, CIT, EIF2AK2, MELK	208	448	9430	1.51796	1	0.773211	86.3381
GOTERM_MF_ALL	GO:0016740~transferase activity	32	9.81595	0.128479	RP2, DTYMK, DCK, CHEK1, AURKA, AURKB, TK1, CKB, VRK1, NAA50, POLE2, BUB1, CDK1, SGK1, SHMT2, LOC614107, AK1, PIM1, AK2, CDK2, PLAUR, PLK1, POLD1, NTRK2, CDK2AP1, PDGFRA, DNMT1, KCNH2, EIF2AK2, CIT, PLAU, MELK	227	1243	11163	1.266	1	0.669961	85.2594
GOTERM_BP_ALL	GO:0016310~phosphorylation	15	4.60123	0.254319	CDK1, SGK1, PIM1, CHEK1, AURKA, AURKB, CDK2, VRK1, PLK1, NTRK2, BUB1, PDGFRA, CIT, EIF2AK2, MELK	208	521	9430	1.30527	1	0.932172	99.1264
GOTERM_BP_ALL	GO:0043687~post-translational protein modification	20	6.13497	0.260452	CDK1, SGK1, LOC786362, PIM1, CHEK1, AURKA, AURKB, ETF1, UBE2C, CDK2, VRK1, HDAC3, PLK1, NTRK2, BUB1, PDGFRA, HOPX, CIT, EIF2AK2, MELK	208	735	9430	1.23365	1	0.934427	99.2355
GOTERM_BP_ALL	GO:0043412~biopolymer modification	22	6.74847	0.459169	CDK1, SGK1, LOC786362, PIM1, CHEK1, AURKA, AURKB, ETF1, UBE2C, CDK2, VRK1, HDAC3, P4HA2, PLK1, NTRK2, BUB1, PDGFRA, HOPX, DNMT1, CIT, EIF2AK2, MELK	208	920	9430	1.08413	1	0.981349	99.9951
GOTERM_BP_ALL	GO:0006464~protein modification process	21	6.44172	0.463509	CDK1, SGK1, LOC786362, PIM1, CHEK1, AURKA, AURKB, ETF1, UBE2C, CDK2, VRK1, HDAC3, P4HA2, PLK1, NTRK2, BUB1, PDGFRA, HOPX, CIT, EIF2AK2, MELK	208	877	9430	1.0856	1	0.981907	99.9957
GOTERM_BP_ALL	GO:0006793~phosphorus metabolic process	15	4.60123	0.560298	CDK1, SGK1, PIM1, CHEK1, AURKA, AURKB, CDK2, VRK1, PLK1, NTRK2, BUB1, PDGFRA, CIT, EIF2AK2, MELK	208	646	9430	1.05271	1	0.991779	99.9998
GOTERM_BP_ALL	GO:0006796~phosphate metabolic process	15	4.60123	0.560298	CDK1, SGK1, PIM1, CHEK1, AURKA, AURKB, CDK2, VRK1, PLK1, NTRK2, BUB1, PDGFRA, CIT, EIF2AK2, MELK	208	646	9430	1.05271	1	0.991779	99.9998
GOTERM_BP_ALL	GO:0044267~cellular protein metabolic process	30	9.20245	0.733449	MRPS14, LOC786362, CHEK1, AURKA, AURKB, HSPH1, VRK1, EIF3B, P4HA2, UFM1, BUB1, USP32, CDK1, SGK1, SPSB1, PIM1, ETF1, UBE2C, CDK2, HDAC3, PLK1, NTRK2, PDGFRA, HOPX, SPCS3, FKBP10, CIT, EIF2AK2, FKBP11, MELK	208	1447	9430	0.939942	1	0.99835	100
GOTERM_BP_ALL	GO:0019538~protein metabolic process	37	11.3497	0.805951	MRPS14, LOC786362, THOP1, MMP9, CDH1, CHEK1, AURKA, AURKB, HSPH1, VRK1, EIF3B, P4HA2, UFM1, FAP, BUB1, PGA5, USP32, CDK1, SGK1, SPSB1, MMP19, PIM1, UBE2C, ETF1, CDK2, HDAC3, PLK1, NTRK2, SPCS3, PDGFRA, HOPX, FKBP10, EIF2AK2, CIT, FKBP11, MELK, PLAU	208	1840	9430	0.911659	1	0.999301	100
Annotation Cluster 23	Enrichment Score: 1.140210471653387
Category	Term	Count	%	PValue	Genes	List Total	Pop Hits	Pop Total	Fold Enrichment	Bonferroni	Benjamini	FDR
GOTERM_BP_ALL	GO:0007010~cytoskeleton organization	10	3.06748	0.011259	ACTG2, TUBB, PSRC1, FHL3, RALA, NUSAP1, FBXO5, RANBP1, BIRC5, CNN1	208	167	9430	2.71476	0.999999	0.269393	16.7149
GOTERM_BP_ALL	GO:0030029~actin filament-based process	5	1.53374	0.120225	ACTG2, FHL3, RALA, CNN1, SELE	208	86	9430	2.63585	1	0.769637	87.3695
GOTERM_BP_ALL	GO:0030036~actin cytoskeleton organization	4	1.22699	0.280462	ACTG2, FHL3, RALA, CNN1	208	84	9430	2.15888	1	0.945319	99.5091
Annotation Cluster 24	Enrichment Score: 1.0975854094994815
Category	Term	Count	%	PValue	Genes	List Total	Pop Hits	Pop Total	Fold Enrichment	Bonferroni	Benjamini	FDR
GOTERM_CC_ALL	GO:0030017~sarcomere	4	1.22699	0.0557506	ACTG2, KRT8, FHL3, ANKRD1	209	40	9556	4.57225	0.999997	0.256334	51.8709
GOTERM_CC_ALL	GO:0044449~contractile fiber part	4	1.22699	0.0702291	ACTG2, KRT8, FHL3, ANKRD1	209	44	9556	4.15659	1	0.296313	60.4762
GOTERM_CC_ALL	GO:0030016~myofibril	4	1.22699	0.0820837	ACTG2, KRT8, FHL3, ANKRD1	209	47	9556	3.89128	1	0.311214	66.4404
GOTERM_CC_ALL	GO:0043292~contractile fiber	4	1.22699	0.0991212	ACTG2, KRT8, FHL3, ANKRD1	209	51	9556	3.58608	1	0.348929	73.5704
GOTERM_CC_ALL	GO:0031674~I band	3	0.920245	0.102067	KRT8, FHL3, ANKRD1	209	25	9556	5.4867	1	0.352445	74.6511
Annotation Cluster 25	Enrichment Score: 1.0869558197087135
Category	Term	Count	%	PValue	Genes	List Total	Pop Hits	Pop Total	Fold Enrichment	Bonferroni	Benjamini	FDR
GOTERM_MF_ALL	GO:0001871~pattern binding	5	1.53374	0.0487668	TNFAIP6, CRISPLD2, HDGF, VCAN, PTX3	227	68	11163	3.6159	1	0.440569	50.146
GOTERM_MF_ALL	GO:0030247~polysaccharide binding	5	1.53374	0.0487668	TNFAIP6, CRISPLD2, HDGF, VCAN, PTX3	227	68	11163	3.6159	1	0.440569	50.146
GOTERM_MF_ALL	GO:0005539~glycosaminoglycan binding	4	1.22699	0.104162	TNFAIP6, CRISPLD2, HDGF, VCAN	227	56	11163	3.51259	1	0.635934	78.377
GOTERM_MF_ALL	GO:0030246~carbohydrate binding	6	1.84049	0.181226	TNFAIP6, CRISPLD2, HDGF, VCAN, PTX3, SELE	227	148	11163	1.99363	1	0.762119	93.8195
Annotation Cluster 26	Enrichment Score: 1.0512230262571227
Category	Term	Count	%	PValue	Genes	List Total	Pop Hits	Pop Total	Fold Enrichment	Bonferroni	Benjamini	FDR
GOTERM_BP_ALL	GO:0000226~microtubule cytoskeleton organization	6	1.84049	0.00997585	TUBB, PSRC1, NUSAP1, FBXO5, RANBP1, BIRC5	208	60	9430	4.53365	0.999994	0.258272	14.9517
GOTERM_MF_ALL	GO:0008017~microtubule binding	3	0.920245	0.109484	PSRC1, NUSAP1, BIRC5	227	28	11163	5.26888	1	0.638618	80.0985
GOTERM_MF_ALL	GO:0015631~tubulin binding	3	0.920245	0.201277	PSRC1, NUSAP1, BIRC5	227	41	11163	3.59826	1	0.78932	95.6237
GOTERM_MF_ALL	GO:0008092~cytoskeletal protein binding	7	2.14724	0.283801	PSRC1, FHL3, NUSAP1, BIRC5, NOS3, CNN1, TPM2	227	219	11163	1.57184	1	0.872565	99.0412
Annotation Cluster 27	Enrichment Score: 0.9838479705229088
Category	Term	Count	%	PValue	Genes	List Total	Pop Hits	Pop Total	Fold Enrichment	Bonferroni	Benjamini	FDR
GOTERM_CC_ALL	GO:0044421~extracellular region part	15	4.60123	0.0825268	MATN2, IL18, MMP9, MMP19, HDGF, CXCL10, MIF, CRISPLD2, TFPI, LOXL4, VCAN, LOX, MFAP5, SELE, DPT	209	427	9556	1.60618	1	0.307687	66.6464
GOTERM_CC_ALL	GO:0031012~extracellular matrix	8	2.45399	0.0934963	MATN2, CRISPLD2, MMP9, MMP19, VCAN, LOX, MFAP5, DPT	209	178	9556	2.05494	1	0.33712	71.3879
GOTERM_CC_ALL	GO:0005578~proteinaceous extracellular matrix	7	2.14724	0.144899	MATN2, MMP9, MMP19, VCAN, LOX, MFAP5, DPT	209	163	9556	1.96354	1	0.445119	86.4056
Annotation Cluster 28	Enrichment Score: 0.9752343533085223
Category	Term	Count	%	PValue	Genes	List Total	Pop Hits	Pop Total	Fold Enrichment	Bonferroni	Benjamini	FDR
GOTERM_BP_ALL	GO:0044085~cellular component biogenesis	18	5.52147	0.0170273	EXOSC8, CDH1, FBL, SMN1, MRTO4, MIF, ACTG2, TUBB, PSMG2, RRM1, H2AFZ, FBXO5, TUBB6, H2AFX, NOP56, LOX, ASF1B, NHP2	208	441	9430	1.85047	1	0.353098	24.226
GOTERM_BP_ALL	GO:0034621~cellular macromolecular complex subunit organization	10	3.06748	0.0347145	TUBB, PSMG2, NASP, H2AFZ, TUBB6, FBXO5, H2AFX, ASF1B, ETF1, SMN1	208	203	9430	2.23333	1	0.482138	43.4879
GOTERM_BP_ALL	GO:0043933~macromolecular complex subunit organization	13	3.98773	0.0392792	NASP, CDH1, ETF1, SMN1, MIF, TUBB, PSMG2, RRM1, H2AFZ, FBXO5, TUBB6, H2AFX, ASF1B	208	308	9430	1.91356	1	0.494577	47.6534
GOTERM_BP_ALL	GO:0065003~macromolecular complex assembly	11	3.37423	0.10792	TUBB, PSMG2, RRM1, H2AFZ, TUBB6, FBXO5, CDH1, H2AFX, ASF1B, SMN1, MIF	208	291	9430	1.71375	1	0.764996	84.1927
GOTERM_BP_ALL	GO:0022607~cellular component assembly	13	3.98773	0.115527	CDH1, SMN1, MIF, ACTG2, TUBB, PSMG2, RRM1, H2AFZ, FBXO5, TUBB6, H2AFX, LOX, ASF1B	208	371	9430	1.58861	1	0.775349	86.2348
GOTERM_BP_ALL	GO:0034622~cellular macromolecular complex assembly	8	2.45399	0.124811	TUBB, PSMG2, H2AFZ, TUBB6, FBXO5, H2AFX, ASF1B, SMN1	208	190	9430	1.90891	1	0.773532	88.3919
GOTERM_BP_ALL	GO:0051258~protein polymerization	3	0.920245	0.12509	TUBB, TUBB6, FBXO5	208	28	9430	4.85749	1	0.771203	88.4515
GOTERM_BP_ALL	GO:0006461~protein complex assembly	7	2.14724	0.199065	TUBB, PSMG2, RRM1, TUBB6, FBXO5, CDH1, MIF	208	180	9430	1.76309	1	0.893789	97.228
GOTERM_BP_ALL	GO:0070271~protein complex biogenesis	7	2.14724	0.199065	TUBB, PSMG2, RRM1, TUBB6, FBXO5, CDH1, MIF	208	180	9430	1.76309	1	0.893789	97.228
GOTERM_BP_ALL	GO:0043623~cellular protein complex assembly	4	1.22699	0.286461	TUBB, PSMG2, TUBB6, FBXO5	208	85	9430	2.13348	1	0.944668	99.5712
GOTERM_BP_ALL	GO:0051259~protein oligomerization	3	0.920245	0.364996	RRM1, CDH1, MIF	208	58	9430	2.34499	1	0.966777	99.9348
Annotation Cluster 29	Enrichment Score: 0.9678124323267985
Category	Term	Count	%	PValue	Genes	List Total	Pop Hits	Pop Total	Fold Enrichment	Bonferroni	Benjamini	FDR
GOTERM_BP_ALL	GO:0070507~regulation of microtubule cytoskeleton organization	3	0.920245	0.0582716	PSRC1, SKA3, RANBP1	208	18	9430	7.55609	1	0.614884	62.0846
GOTERM_BP_ALL	GO:0033043~regulation of organelle organization	5	1.53374	0.0855417	PSMG2, PSRC1, SKA3, NUSAP1, RANBP1	208	76	9430	2.98267	1	0.710457	76.413
GOTERM_BP_ALL	GO:0032886~regulation of microtubule-based process	3	0.920245	0.089788	PSRC1, SKA3, RANBP1	208	23	9430	5.91346	1	0.716348	78.1214
GOTERM_BP_ALL	GO:0051493~regulation of cytoskeleton organization	3	0.920245	0.300536	PSRC1, SKA3, RANBP1	208	50	9430	2.72019	1	0.949182	99.6892
Annotation Cluster 30	Enrichment Score: 0.966374918611952
Category	Term	Count	%	PValue	Genes	List Total	Pop Hits	Pop Total	Fold Enrichment	Bonferroni	Benjamini	FDR
GOTERM_BP_ALL	GO:0051130~positive regulation of cellular component organization	7	2.14724	0.00194198	PSRC1, RALA, NUSAP1, RANBP1, PTX3, SELE, AHSG	208	60	9430	5.28926	0.90144	0.076791	3.09119
GOTERM_BP_ALL	GO:0045807~positive regulation of endocytosis	3	0.920245	0.0319023	PTX3, SELE, AHSG	208	13	9430	10.4623	1	0.469303	40.769
GOTERM_BP_ALL	GO:0030100~regulation of endocytosis	3	0.920245	0.103523	PTX3, SELE, AHSG	208	25	9430	5.44038	1	0.757298	82.8858
GOTERM_BP_ALL	GO:0060627~regulation of vesicle-mediated transport	3	0.920245	0.21077	PTX3, SELE, AHSG	208	39	9430	3.48743	1	0.904745	97.8147
GOTERM_BP_ALL	GO:0032879~regulation of localization	7	2.14724	0.376679	MMP9, NOS3, PTX3, CXCL12, SELE, IGFBP5, AHSG	208	226	9430	1.40423	1	0.968468	99.9517
GOTERM_BP_ALL	GO:0051050~positive regulation of transport	3	0.920245	0.485898	PTX3, SELE, AHSG	208	74	9430	1.83797	1	0.985279	99.9978
GOTERM_BP_ALL	GO:0051049~regulation of transport	4	1.22699	0.694939	NOS3, PTX3, SELE, AHSG	208	162	9430	1.11942	1	0.997449	100
Annotation Cluster 31	Enrichment Score: 0.9530770898726092
Category	Term	Count	%	PValue	Genes	List Total	Pop Hits	Pop Total	Fold Enrichment	Bonferroni	Benjamini	FDR
GOTERM_BP_ALL	GO:0016568~chromatin modification	7	2.14724	0.0171345	HDAC3, LOC786362, SMARCB1, NASP, HOPX, DNMT1, ASF1B	208	94	9430	3.37613	1	0.348967	24.3594
GOTERM_BP_ALL	GO:0016570~histone modification	3	0.920245	0.276027	HDAC3, LOC786362, HOPX	208	47	9430	2.89382	1	0.943486	99.4579
GOTERM_BP_ALL	GO:0016569~covalent chromatin modification	3	0.920245	0.292378	HDAC3, LOC786362, HOPX	208	49	9430	2.77571	1	0.94515	99.6252
Annotation Cluster 32	Enrichment Score: 0.9216981031144929
Category	Term	Count	%	PValue	Genes	List Total	Pop Hits	Pop Total	Fold Enrichment	Bonferroni	Benjamini	FDR
GOTERM_CC_ALL	GO:0005643~nuclear pore	4	1.22699	0.0317218	NXT1, AAAS, NUP160, KPNA2	209	32	9556	5.71531	0.99922	0.163818	33.6974
GOTERM_CC_ALL	GO:0046930~pore complex	4	1.22699	0.0557506	NXT1, AAAS, NUP160, KPNA2	209	40	9556	4.57225	0.999997	0.256334	51.8709
GOTERM_BP_ALL	GO:0051169~nuclear transport	3	0.920245	0.341036	NXT1, NUP160, KPNA2	208	55	9430	2.4729	1	0.958703	99.8814
GOTERM_BP_ALL	GO:0006913~nucleocytoplasmic transport	3	0.920245	0.341036	NXT1, NUP160, KPNA2	208	55	9430	2.4729	1	0.958703	99.8814
Annotation Cluster 33	Enrichment Score: 0.8798209503091017
Category	Term	Count	%	PValue	Genes	List Total	Pop Hits	Pop Total	Fold Enrichment	Bonferroni	Benjamini	FDR
GOTERM_BP_ALL	GO:0007292~female gamete generation	3	0.920245	0.0319023	PGR, FBXO5, NOS3	208	13	9430	10.4623	1	0.469303	40.769
GOTERM_BP_ALL	GO:0003006~reproductive developmental process	6	1.84049	0.0597926	PGR, HMGB2, PDGFRA, FBXO5, NOS3, CXCL12	208	96	9430	2.83353	1	0.614975	63.0618
GOTERM_BP_ALL	GO:0045137~development of primary sexual characteristics	4	1.22699	0.0640721	PGR, HMGB2, PDGFRA, NOS3	208	42	9430	4.31777	1	0.636483	65.6859
GOTERM_BP_ALL	GO:0019953~sexual reproduction	7	2.14724	0.112304	PGR, HMGB2, AAAS, FBXO5, H2AFX, NOS3, CXCL12	208	150	9430	2.11571	1	0.77217	85.4019
GOTERM_BP_ALL	GO:0007548~sex differentiation	4	1.22699	0.119645	PGR, HMGB2, PDGFRA, NOS3	208	55	9430	3.2972	1	0.771158	87.2342
GOTERM_BP_ALL	GO:0007276~gamete generation	6	1.84049	0.120826	PGR, HMGB2, FBXO5, H2AFX, NOS3, CXCL12	208	119	9430	2.28588	1	0.768198	87.508
GOTERM_BP_ALL	GO:0008406~gonad development	3	0.920245	0.202703	PGR, HMGB2, NOS3	208	38	9430	3.5792	1	0.896594	97.4246
GOTERM_BP_ALL	GO:0048609~reproductive process in a multicellular organism	6	1.84049	0.221491	PGR, HMGB2, FBXO5, H2AFX, NOS3, CXCL12	208	147	9430	1.85047	1	0.913386	98.2479
GOTERM_BP_ALL	GO:0032504~multicellular organism reproduction	6	1.84049	0.221491	PGR, HMGB2, FBXO5, H2AFX, NOS3, CXCL12	208	147	9430	1.85047	1	0.913386	98.2479
GOTERM_BP_ALL	GO:0022414~reproductive process	8	2.45399	0.238886	PGR, HMGB2, AAAS, PDGFRA, FBXO5, H2AFX, NOS3, CXCL12	208	228	9430	1.59076	1	0.927492	98.7837
GOTERM_BP_ALL	GO:0000003~reproduction	8	2.45399	0.24135	PGR, HMGB2, AAAS, PDGFRA, FBXO5, H2AFX, NOS3, CXCL12	208	231	9430	1.5701	1	0.925168	98.8458
GOTERM_BP_ALL	GO:0048608~reproductive structure development	3	0.920245	0.243302	PGR, HMGB2, NOS3	208	43	9430	3.16301	1	0.925447	98.8928
Annotation Cluster 34	Enrichment Score: 0.8486748699427262
Category	Term	Count	%	PValue	Genes	List Total	Pop Hits	Pop Total	Fold Enrichment	Bonferroni	Benjamini	FDR
GOTERM_BP_ALL	GO:0051028~mRNA transport	3	0.920245	0.117784	NXT1, NUP160, MAGOHB	208	27	9430	5.03739	1	0.772136	86.7913
GOTERM_BP_ALL	GO:0050658~RNA transport	3	0.920245	0.140009	NXT1, NUP160, MAGOHB	208	30	9430	4.53365	1	0.80785	91.2529
GOTERM_BP_ALL	GO:0050657~nucleic acid transport	3	0.920245	0.140009	NXT1, NUP160, MAGOHB	208	30	9430	4.53365	1	0.80785	91.2529
GOTERM_BP_ALL	GO:0006403~RNA localization	3	0.920245	0.140009	NXT1, NUP160, MAGOHB	208	30	9430	4.53365	1	0.80785	91.2529
GOTERM_BP_ALL	GO:0051236~establishment of RNA localization	3	0.920245	0.140009	NXT1, NUP160, MAGOHB	208	30	9430	4.53365	1	0.80785	91.2529
GOTERM_BP_ALL	GO:0015931~nucleobase, nucleoside, nucleotide and nucleic acid transport	3	0.920245	0.178748	NXT1, NUP160, MAGOHB	208	35	9430	3.88599	1	0.872428	95.8455
Annotation Cluster 35	Enrichment Score: 0.7497424006250772
Category	Term	Count	%	PValue	Genes	List Total	Pop Hits	Pop Total	Fold Enrichment	Bonferroni	Benjamini	FDR
GOTERM_CC_ALL	GO:0005635~nuclear envelope	9	2.76074	0.000796045	NXT1, AAAS, NRM, NUP160, PTGES, PCNA, LMNA, CLIC1, KPNA2	209	91	9556	4.522	0.162046	0.00765715	1.01006
GOTERM_CC_ALL	GO:0031967~organelle envelope	15	4.60123	0.0356864	NXT1, SHMT2, NUP160, MAOA, LMNA, AK2, SFXN1, TIMM13, CLIC1, EFHD1, AAAS, NRM, PTGES, PCNA, KPNA2	209	377	9556	1.8192	0.999686	0.178613	37.076
GOTERM_CC_ALL	GO:0031975~envelope	15	4.60123	0.0361781	NXT1, SHMT2, NUP160, MAOA, LMNA, AK2, SFXN1, TIMM13, CLIC1, EFHD1, AAAS, NRM, PTGES, PCNA, KPNA2	209	378	9556	1.81438	0.99972	0.176978	37.4839
GOTERM_CC_ALL	GO:0012505~endomembrane system	12	3.68098	0.0788622	NXT1, AAAS, NRM, NUP160, PTGES, SPCS3, PCNA, LMNA, CLIC1, STEAP2, KPNA2, SELE	209	312	9556	1.75856	1	0.305614	64.9077
GOTERM_CC_ALL	GO:0019866~organelle inner membrane	7	2.14724	0.429023	EFHD1, SHMT2, PCNA, LMNA, AK2, SFXN1, TIMM13	209	241	9556	1.32804	1	0.835204	99.921
GOTERM_CC_ALL	GO:0005739~mitochondrion	16	4.90798	0.633356	TSPO, SHMT2, MRPS14, AK1, MAOA, CYCS, AK2, SFXN1, TIMM13, CKB, PYCR1, EFHD1, ARG2, LRRC59, FEN1, DUT	209	731	9556	1.00077	1	0.94458	99.9997
GOTERM_CC_ALL	GO:0031966~mitochondrial membrane	6	1.84049	0.722813	EFHD1, SHMT2, MAOA, AK2, SFXN1, TIMM13	209	276	9556	0.993967	1	0.971576	100
GOTERM_CC_ALL	GO:0044429~mitochondrial part	8	2.45399	0.731702	EFHD1, SHMT2, MAOA, CYCS, LRRC59, AK2, SFXN1, TIMM13	209	382	9556	0.957539	1	0.972836	100
GOTERM_CC_ALL	GO:0005740~mitochondrial envelope	6	1.84049	0.759228	EFHD1, SHMT2, MAOA, AK2, SFXN1, TIMM13	209	289	9556	0.949256	1	0.977819	100
GOTERM_CC_ALL	GO:0005743~mitochondrial inner membrane	5	1.53374	0.760309	EFHD1, SHMT2, AK2, SFXN1, TIMM13	209	236	9556	0.968697	1	0.977064	100
GOTERM_CC_ALL	GO:0031090~organelle membrane	10	3.06748	0.841836	EFHD1, SHMT2, MAOA, SPCS3, PCNA, LMNA, AK2, SFXN1, TIMM13, STEAP2	209	542	9556	0.843588	1	0.991438	100
Annotation Cluster 36	Enrichment Score: 0.7201210614122538
Category	Term	Count	%	PValue	Genes	List Total	Pop Hits	Pop Total	Fold Enrichment	Bonferroni	Benjamini	FDR
GOTERM_BP_ALL	GO:0009064~glutamine family amino acid metabolic process	4	1.22699	0.035089	PYCR1, ARG2, PHGDH, NOS3	208	33	9430	5.49534	1	0.480578	43.841
GOTERM_BP_ALL	GO:0044271~nitrogen compound biosynthetic process	10	3.06748	0.086806	DDC, PYCR1, ARG2, RP2, DTYMK, RRM1, PHGDH, NOS3, AMD1, IMPDH2	208	243	9430	1.8657	1	0.711817	76.9343
GOTERM_BP_ALL	GO:0006519~cellular amino acid and derivative metabolic process	9	2.76074	0.0873839	DDC, PYCR1, SHMT2, P4HA2, ARG2, MAOA, PHGDH, NOS3, AMD1	208	208	9430	1.96168	1	0.710209	77.169
GOTERM_BP_ALL	GO:0044106~cellular amine metabolic process	8	2.45399	0.106937	DDC, PYCR1, SHMT2, ARG2, MAOA, PHGDH, NOS3, AMD1	208	183	9430	1.98193	1	0.765336	83.9088
GOTERM_BP_ALL	GO:0006575~cellular amino acid derivative metabolic process	5	1.53374	0.112857	DDC, P4HA2, MAOA, PHGDH, AMD1	208	84	9430	2.6986	1	0.770431	85.5479
GOTERM_BP_ALL	GO:0009308~amine metabolic process	9	2.76074	0.118113	DDC, PYCR1, SHMT2, P4HA2, ARG2, MAOA, PHGDH, NOS3, AMD1	208	223	9430	1.82973	1	0.769813	86.8706
GOTERM_BP_ALL	GO:0009309~amine biosynthetic process	4	1.22699	0.119645	DDC, PYCR1, PHGDH, AMD1	208	55	9430	3.2972	1	0.771158	87.2342
GOTERM_BP_ALL	GO:0043436~oxoacid metabolic process	10	3.06748	0.280837	DDC, PYCR1, SHMT2, P4HA2, PTGES, ARG2, CH25H, PHGDH, NOS3, MIF	208	323	9430	1.40361	1	0.944392	99.5133
GOTERM_BP_ALL	GO:0019752~carboxylic acid metabolic process	10	3.06748	0.280837	DDC, PYCR1, SHMT2, P4HA2, PTGES, ARG2, CH25H, PHGDH, NOS3, MIF	208	323	9430	1.40361	1	0.944392	99.5133
GOTERM_BP_ALL	GO:0006082~organic acid metabolic process	10	3.06748	0.282143	DDC, PYCR1, SHMT2, P4HA2, PTGES, ARG2, CH25H, PHGDH, NOS3, MIF	208	324	9430	1.39928	1	0.944098	99.5273
GOTERM_BP_ALL	GO:0006576~biogenic amine metabolic process	3	0.920245	0.292378	DDC, MAOA, AMD1	208	49	9430	2.77571	1	0.94515	99.6252
GOTERM_BP_ALL	GO:0042180~cellular ketone metabolic process	10	3.06748	0.312036	DDC, PYCR1, SHMT2, P4HA2, PTGES, ARG2, CH25H, PHGDH, NOS3, MIF	208	334	9430	1.35738	1	0.953796	99.7622
GOTERM_BP_ALL	GO:0016053~organic acid biosynthetic process	4	1.22699	0.352774	PYCR1, CH25H, PHGDH, MIF	208	96	9430	1.88902	1	0.963232	99.9113
GOTERM_BP_ALL	GO:0046394~carboxylic acid biosynthetic process	4	1.22699	0.352774	PYCR1, CH25H, PHGDH, MIF	208	96	9430	1.88902	1	0.963232	99.9113
GOTERM_BP_ALL	GO:0006520~cellular amino acid metabolic process	5	1.53374	0.379421	PYCR1, SHMT2, ARG2, PHGDH, NOS3	208	142	9430	1.59636	1	0.968812	99.955
GOTERM_BP_ALL	GO:0032787~monocarboxylic acid metabolic process	4	1.22699	0.690917	P4HA2, PTGES, CH25H, MIF	208	161	9430	1.12637	1	0.997343	100
Annotation Cluster 37	Enrichment Score: 0.7016204189709968
Category	Term	Count	%	PValue	Genes	List Total	Pop Hits	Pop Total	Fold Enrichment	Bonferroni	Benjamini	FDR
GOTERM_CC_ALL	GO:0042598~vesicular fraction	5	1.53374	0.0686504	PTGES, LRRC59, SPCS3, HSD11B2, STEAP2	209	71	9556	3.21989	1	0.295919	59.6121
GOTERM_CC_ALL	GO:0005792~microsome	4	1.22699	0.195298	PTGES, LRRC59, SPCS3, HSD11B2	209	70	9556	2.61271	1	0.546505	93.7333
GOTERM_CC_ALL	GO:0000267~cell fraction	8	2.45399	0.260005	ACTG2, CCNB2, PTGES, LRRC59, SPCS3, HSD11B2, CLIC1, STEAP2	209	237	9556	1.54338	1	0.653911	97.8475
GOTERM_CC_ALL	GO:0005624~membrane fraction	7	2.14724	0.284806	CCNB2, PTGES, LRRC59, SPCS3, HSD11B2, CLIC1, STEAP2	209	204	9556	1.56891	1	0.687368	98.6062
GOTERM_CC_ALL	GO:0005626~insoluble fraction	7	2.14724	0.312627	CCNB2, PTGES, LRRC59, SPCS3, HSD11B2, CLIC1, STEAP2	209	212	9556	1.5097	1	0.722061	99.1595
Annotation Cluster 38	Enrichment Score: 0.6836694870527332
Category	Term	Count	%	PValue	Genes	List Total	Pop Hits	Pop Total	Fold Enrichment	Bonferroni	Benjamini	FDR
GOTERM_CC_ALL	GO:0031981~nuclear lumen	17	5.21472	0.0235354	HMGB2, EXOSC8, LOC786362, LMNA, NUSAP1, ANKRD1, CDC5L, FBL, SMN1, CDK2, S100A12, MRTO4, VRK1, MCM7, PCNA, NOP56, NHP2	209	426	9556	1.82461	0.994945	0.129894	26.1854
GOTERM_CC_ALL	GO:0044451~nucleoplasm part	7	2.14724	0.370588	MCM7, LOC786362, ANKRD1, CDC5L, NHP2, CDK2, SMN1	209	227	9556	1.40994	1	0.784333	99.7266
GOTERM_CC_ALL	GO:0016604~nuclear body	3	0.920245	0.400039	CDC5L, NHP2, SMN1	209	63	9556	2.17726	1	0.811358	99.8516
GOTERM_CC_ALL	GO:0005654~nucleoplasm	7	2.14724	0.527968	MCM7, LOC786362, ANKRD1, CDC5L, NHP2, CDK2, SMN1	209	268	9556	1.19424	1	0.89802	99.993
Annotation Cluster 39	Enrichment Score: 0.627803939582031
Category	Term	Count	%	PValue	Genes	List Total	Pop Hits	Pop Total	Fold Enrichment	Bonferroni	Benjamini	FDR
GOTERM_BP_ALL	GO:0022613~ribonucleoprotein complex biogenesis	6	1.84049	0.0387739	EXOSC8, NOP56, NHP2, SMN1, FBL, MRTO4	208	85	9430	3.20023	1	0.494984	47.2069
GOTERM_BP_ALL	GO:0042254~ribosome biogenesis	5	1.53374	0.0674865	EXOSC8, NOP56, NHP2, FBL, MRTO4	208	70	9430	3.23832	1	0.642362	67.6531
GOTERM_BP_ALL	GO:0006364~rRNA processing	3	0.920245	0.284207	EXOSC8, NHP2, FBL	208	48	9430	2.83353	1	0.94432	99.5488
GOTERM_BP_ALL	GO:0016072~rRNA metabolic process	3	0.920245	0.284207	EXOSC8, NHP2, FBL	208	48	9430	2.83353	1	0.94432	99.5488
GOTERM_BP_ALL	GO:0006396~RNA processing	8	2.45399	0.365446	EXOSC8, CPSF6, SNRPA, MAGOHB, CDC5L, NHP2, SMN1, FBL	208	266	9430	1.3635	1	0.966241	99.9355
GOTERM_BP_ALL	GO:0034470~ncRNA processing	3	0.920245	0.654401	EXOSC8, NHP2, FBL	208	101	9430	1.34663	1	0.996496	100
GOTERM_BP_ALL	GO:0034660~ncRNA metabolic process	3	0.920245	0.797407	EXOSC8, NHP2, FBL	208	134	9430	1.015	1	0.999219	100
Annotation Cluster 40	Enrichment Score: 0.6115897100338193
Category	Term	Count	%	PValue	Genes	List Total	Pop Hits	Pop Total	Fold Enrichment	Bonferroni	Benjamini	FDR
GOTERM_MF_ALL	GO:0004527~exonuclease activity	3	0.920245	0.0965952	EXOSC8, POLD1, FEN1	227	26	11163	5.67418	1	0.624193	75.6907
GOTERM_MF_ALL	GO:0004518~nuclease activity	5	1.53374	0.159838	EXOSC8, POLD1, RNASEH2A, FEN1, RAD50	227	104	11163	2.36424	1	0.733652	91.15
GOTERM_MF_ALL	GO:0004540~ribonuclease activity	3	0.920245	0.268782	EXOSC8, RNASEH2A, FEN1	227	50	11163	2.95057	1	0.868282	98.7201
GOTERM_MF_ALL	GO:0016788~hydrolase activity, acting on ester bonds	8	2.45399	0.862194	EXOSC8, POLD1, TDP1, PPP1CC, RNASEH2A, USP32, FEN1, RAD50	227	482	11163	0.816203	1	0.999849	100
Annotation Cluster 41	Enrichment Score: 0.5844378307079209
Category	Term	Count	%	PValue	Genes	List Total	Pop Hits	Pop Total	Fold Enrichment	Bonferroni	Benjamini	FDR
GOTERM_CC_ALL	GO:0000785~chromatin	8	2.45399	0.0233064	KIF22, HMGN2, SMARCB1, H2AFZ, RAD18, DNMT1, H2AFX, ASF1B	209	130	9556	2.81369	0.994675	0.13194	25.9645
GOTERM_BP_ALL	GO:0034622~cellular macromolecular complex assembly	8	2.45399	0.124811	TUBB, PSMG2, H2AFZ, TUBB6, FBXO5, H2AFX, ASF1B, SMN1	208	190	9430	1.90891	1	0.773532	88.3919
GOTERM_BP_ALL	GO:0006323~DNA packaging	5	1.53374	0.164166	NCAPH, H2AFZ, NUSAP1, H2AFX, ASF1B	208	97	9430	2.33693	1	0.849177	94.4794
GOTERM_BP_ALL	GO:0034728~nucleosome organization	4	1.22699	0.316574	NASP, H2AFZ, H2AFX, ASF1B	208	90	9430	2.01496	1	0.955295	99.7863
GOTERM_BP_ALL	GO:0006334~nucleosome assembly	3	0.920245	0.573051	H2AFZ, H2AFX, ASF1B	208	87	9430	1.56333	1	0.992561	99.9999
GOTERM_BP_ALL	GO:0031497~chromatin assembly	3	0.920245	0.579296	H2AFZ, H2AFX, ASF1B	208	88	9430	1.54556	1	0.992832	99.9999
GOTERM_BP_ALL	GO:0065004~protein-DNA complex assembly	3	0.920245	0.585474	H2AFZ, H2AFX, ASF1B	208	89	9430	1.5282	1	0.993252	99.9999
GOTERM_BP_ALL	GO:0006333~chromatin assembly or disassembly	3	0.920245	0.718472	H2AFZ, H2AFX, ASF1B	208	114	9430	1.19307	1	0.998057	100
Annotation Cluster 42	Enrichment Score: 0.5831144100324485
Category	Term	Count	%	PValue	Genes	List Total	Pop Hits	Pop Total	Fold Enrichment	Bonferroni	Benjamini	FDR
GOTERM_BP_ALL	GO:0046907~intracellular transport	12	3.68098	0.0453818	LOC100138326, NXT1, YWHAG, NUP160, NUP50, PCNA, RANBP1, TIMM13, STEAP2, KPNA2, SAR1A, MCM5	208	281	9430	1.93608	1	0.536479	52.7736
GOTERM_BP_ALL	GO:0051641~cellular localization	15	4.60123	0.0561787	NXT1, LOC100138326, NUP160, NUSAP1, BIRC5, TIMM13, MCM5, YWHAG, NUP50, PCNA, RANBP1, STEAP2, KPNA2, SAR1A, ASPM	208	399	9430	1.70438	1	0.605977	60.7004
GOTERM_BP_ALL	GO:0051649~establishment of localization in cell	14	4.29448	0.0646979	LOC100138326, NXT1, YWHAG, NUP160, NUP50, PCNA, NUSAP1, RANBP1, BIRC5, TIMM13, STEAP2, SAR1A, KPNA2, MCM5	208	371	9430	1.71081	1	0.630866	66.0547
GOTERM_BP_ALL	GO:0006886~intracellular protein transport	8	2.45399	0.15091	LOC100138326, NXT1, YWHAG, PCNA, TIMM13, KPNA2, SAR1A, MCM5	208	200	9430	1.81346	1	0.827395	92.8817
GOTERM_BP_ALL	GO:0034613~cellular protein localization	8	2.45399	0.187916	LOC100138326, NXT1, YWHAG, PCNA, TIMM13, KPNA2, SAR1A, MCM5	208	214	9430	1.69482	1	0.88439	96.5345
GOTERM_BP_ALL	GO:0070727~cellular macromolecule localization	8	2.45399	0.193786	LOC100138326, NXT1, YWHAG, PCNA, TIMM13, KPNA2, SAR1A, MCM5	208	215	9430	1.68694	1	0.888593	96.9177
GOTERM_BP_ALL	GO:0006605~protein targeting	4	1.22699	0.286461	NXT1, YWHAG, TIMM13, KPNA2	208	85	9430	2.13348	1	0.944668	99.5712
GOTERM_BP_ALL	GO:0015031~protein transport	11	3.37423	0.391588	LOC100138326, NXT1, YWHAG, NASP, PCNA, SELENBP1, TIMM13, KPNA2, SAR1A, MCM5, KIF20A	208	403	9430	1.23747	1	0.969947	99.9673
GOTERM_BP_ALL	GO:0045184~establishment of protein localization	11	3.37423	0.394572	LOC100138326, NXT1, YWHAG, NASP, PCNA, SELENBP1, TIMM13, KPNA2, SAR1A, MCM5, KIF20A	208	404	9430	1.23441	1	0.97036	99.9698
GOTERM_BP_ALL	GO:0008104~protein localization	11	3.37423	0.519092	LOC100138326, NXT1, YWHAG, NASP, PCNA, SELENBP1, TIMM13, KPNA2, SAR1A, MCM5, KIF20A	208	446	9430	1.11817	1	0.988348	99.9993
GOTERM_BP_ALL	GO:0033036~macromolecule localization	13	3.98773	0.530821	LOC100138326, NXT1, YWHAG, NUP160, NASP, PCNA, MAGOHB, SELENBP1, TIMM13, SAR1A, KPNA2, MCM5, KIF20A	208	542	9430	1.08741	1	0.989005	99.9995
GOTERM_BP_ALL	GO:0051179~localization	36	11.0429	0.767243	NXT1, NUP160, SFXN1, SELENBP1, TIMM13, CXCL12, SLC1A5, SLC16A1, ITGAV, NUP50, MAGOHB, NOS3, RANBP1, STRA6, SLCO3A1, PTX3, SAR1A, ASPM, LOC100138326, TRPC4, NASP, CYCS, NUSAP1, BIRC5, CLIC1, CDK2, MCM5, YWHAG, PCNA, KCNH2, STEAP2, KPNA2, SELE, SLC17A9, PLAU, KIF20A	208	1758	9430	0.928393	1	0.998902	100
GOTERM_BP_ALL	GO:0051234~establishment of localization	31	9.5092	0.869444	NXT1, NUP160, SELENBP1, SFXN1, TIMM13, SLC1A5, SLC16A1, ITGAV, NUP50, MAGOHB, RANBP1, STRA6, SLCO3A1, PTX3, SAR1A, LOC100138326, TRPC4, NASP, CYCS, NUSAP1, BIRC5, CLIC1, MCM5, CDK2, YWHAG, PCNA, STEAP2, KCNH2, KPNA2, SLC17A9, KIF20A	208	1617	9430	0.869161	1	0.999848	100
GOTERM_BP_ALL	GO:0006810~transport	29	8.89571	0.930387	NXT1, NUP160, SELENBP1, SFXN1, TIMM13, SLC1A5, SLC16A1, ITGAV, NUP50, MAGOHB, RANBP1, STRA6, SLCO3A1, PTX3, SAR1A, LOC100138326, TRPC4, NASP, CYCS, CLIC1, MCM5, CDK2, YWHAG, PCNA, STEAP2, KCNH2, KPNA2, SLC17A9, KIF20A	208	1607	9430	0.818145	1	0.999978	100
Annotation Cluster 43	Enrichment Score: 0.5271699968101752
Category	Term	Count	%	PValue	Genes	List Total	Pop Hits	Pop Total	Fold Enrichment	Bonferroni	Benjamini	FDR
GOTERM_BP_ALL	GO:0048646~anatomical structure formation involved in morphogenesis	7	2.14724	0.117614	ACTG2, SFRP2, IL18, HOPX, CDH1, NOS3, CXCL12	208	152	9430	2.08787	1	0.774965	86.7502
GOTERM_BP_ALL	GO:0001568~blood vessel development	5	1.53374	0.260273	IL18, ITGAV, NOS3, LOX, CXCL12	208	118	9430	1.92104	1	0.935635	99.2325
GOTERM_BP_ALL	GO:0001944~vasculature development	5	1.53374	0.274874	IL18, ITGAV, NOS3, LOX, CXCL12	208	121	9430	1.87341	1	0.943899	99.4438
GOTERM_BP_ALL	GO:0001525~angiogenesis	3	0.920245	0.427097	IL18, NOS3, CXCL12	208	66	9430	2.06075	1	0.976014	99.9876
GOTERM_BP_ALL	GO:0048514~blood vessel morphogenesis	3	0.920245	0.643578	IL18, NOS3, CXCL12	208	99	9430	1.37383	1	0.996264	100
Annotation Cluster 44	Enrichment Score: 0.5167495818698831
Category	Term	Count	%	PValue	Genes	List Total	Pop Hits	Pop Total	Fold Enrichment	Bonferroni	Benjamini	FDR
GOTERM_MF_ALL	GO:0016776~phosphotransferase activity, phosphate group as acceptor	4	1.22699	0.00624414	AK1, RP2, DTYMK, AK2	227	19	11163	10.3529	0.915767	0.128425	8.35124
GOTERM_BP_ALL	GO:0009262~deoxyribonucleotide metabolic process	3	0.920245	0.0319023	DTYMK, RRM1, DUT	208	13	9430	10.4623	1	0.469303	40.769
GOTERM_BP_ALL	GO:0006220~pyrimidine nucleotide metabolic process	3	0.920245	0.0965849	RP2, DTYMK, DUT	208	24	9430	5.66707	1	0.739533	80.6162
GOTERM_BP_ALL	GO:0046483~heterocycle metabolic process	7	2.14724	0.374824	PYCR1, P4HA2, AK1, RP2, DTYMK, IMPDH2, DUT	208	225	9430	1.41047	1	0.968451	99.9493
GOTERM_BP_ALL	GO:0009117~nucleotide metabolic process	6	1.84049	0.439874	AK1, RP2, DTYMK, RRM1, IMPDH2, DUT	208	198	9430	1.37383	1	0.978924	99.9914
GOTERM_BP_ALL	GO:0006753~nucleoside phosphate metabolic process	6	1.84049	0.439874	AK1, RP2, DTYMK, RRM1, IMPDH2, DUT	208	198	9430	1.37383	1	0.978924	99.9914
GOTERM_BP_ALL	GO:0055086~nucleobase, nucleoside and nucleotide metabolic process	6	1.84049	0.498592	AK1, RP2, DTYMK, RRM1, IMPDH2, DUT	208	212	9430	1.28311	1	0.985929	99.9986
GOTERM_BP_ALL	GO:0009165~nucleotide biosynthetic process	4	1.22699	0.644065	RP2, DTYMK, RRM1, IMPDH2	208	150	9430	1.20897	1	0.996099	100
GOTERM_BP_ALL	GO:0034654~nucleobase, nucleoside, nucleotide and nucleic acid biosynthetic process	4	1.22699	0.674434	RP2, DTYMK, RRM1, IMPDH2	208	157	9430	1.15507	1	0.996867	100
GOTERM_BP_ALL	GO:0034404~nucleobase, nucleoside and nucleotide biosynthetic process	4	1.22699	0.674434	RP2, DTYMK, RRM1, IMPDH2	208	157	9430	1.15507	1	0.996867	100
GOTERM_BP_ALL	GO:0009141~nucleoside triphosphate metabolic process	3	0.920245	0.685306	AK1, RP2, DUT	208	107	9430	1.27112	1	0.997232	100
GOTERM_BP_ALL	GO:0009150~purine ribonucleotide metabolic process	3	0.920245	0.713919	AK1, RP2, IMPDH2	208	113	9430	1.20362	1	0.99795	100
GOTERM_BP_ALL	GO:0009259~ribonucleotide metabolic process	3	0.920245	0.736077	AK1, RP2, IMPDH2	208	118	9430	1.15262	1	0.998385	100
GOTERM_BP_ALL	GO:0006163~purine nucleotide metabolic process	3	0.920245	0.793976	AK1, RP2, IMPDH2	208	133	9430	1.02263	1	0.999202	100
Annotation Cluster 45	Enrichment Score: 0.4319419583308647
Category	Term	Count	%	PValue	Genes	List Total	Pop Hits	Pop Total	Fold Enrichment	Bonferroni	Benjamini	FDR
GOTERM_BP_ALL	GO:0042981~regulation of apoptosis	9	2.76074	0.319826	CDK1, PSMG2, MMP9, EEF1E1, PIM1, CDH1, BIRC5, NOS3, MIF	208	295	9430	1.38315	1	0.95419	99.8022
GOTERM_BP_ALL	GO:0010941~regulation of cell death	9	2.76074	0.330074	CDK1, PSMG2, MMP9, EEF1E1, PIM1, CDH1, BIRC5, NOS3, MIF	208	299	9430	1.36464	1	0.95767	99.8452
GOTERM_BP_ALL	GO:0043067~regulation of programmed cell death	9	2.76074	0.33174	CDK1, PSMG2, MMP9, EEF1E1, PIM1, CDH1, BIRC5, NOS3, MIF	208	298	9430	1.36922	1	0.956731	99.8513
GOTERM_BP_ALL	GO:0043066~negative regulation of apoptosis	5	1.53374	0.399385	CDK1, PIM1, BIRC5, NOS3, MIF	208	146	9430	1.55262	1	0.970181	99.9735
GOTERM_BP_ALL	GO:0006916~anti-apoptosis	3	0.920245	0.404154	CDK1, BIRC5, NOS3	208	63	9430	2.15888	1	0.97119	99.9767
GOTERM_BP_ALL	GO:0043069~negative regulation of programmed cell death	5	1.53374	0.409329	CDK1, PIM1, BIRC5, NOS3, MIF	208	148	9430	1.53164	1	0.971726	99.9797
GOTERM_BP_ALL	GO:0060548~negative regulation of cell death	5	1.53374	0.409329	CDK1, PIM1, BIRC5, NOS3, MIF	208	148	9430	1.53164	1	0.971726	99.9797
Annotation Cluster 46	Enrichment Score: 0.42745306919203024
Category	Term	Count	%	PValue	Genes	List Total	Pop Hits	Pop Total	Fold Enrichment	Bonferroni	Benjamini	FDR
GOTERM_BP_ALL	GO:0009725~response to hormone stimulus	3	0.920245	0.324907	LOC100138326, HMGB2, STEAP2	208	53	9430	2.56622	1	0.955944	99.8247
GOTERM_BP_ALL	GO:0009719~response to endogenous stimulus	3	0.920245	0.39641	LOC100138326, HMGB2, STEAP2	208	62	9430	2.1937	1	0.969766	99.9713
GOTERM_BP_ALL	GO:0010033~response to organic substance	6	1.84049	0.405263	LOC100138326, CD83, HMGB2, EIF2AK2, STEAP2, SELE	208	190	9430	1.43168	1	0.970971	99.9774
Annotation Cluster 47	Enrichment Score: 0.4101592031289951
Category	Term	Count	%	PValue	Genes	List Total	Pop Hits	Pop Total	Fold Enrichment	Bonferroni	Benjamini	FDR
GOTERM_MF_ALL	GO:0003723~RNA binding	12	3.68098	0.0905483	EXOSC8, EIF3B, CPSF6, SNRPA, MAGOHB, ILF3, CDC5L, EIF2AK2, RNASEH2A, NHP2, SMN1, FBL	227	344	11163	1.71545	1	0.617605	73.3247
GOTERM_BP_ALL	GO:0006397~mRNA processing	5	1.53374	0.359398	CPSF6, SNRPA, MAGOHB, CDC5L, SMN1	208	138	9430	1.64263	1	0.965259	99.9249
GOTERM_BP_ALL	GO:0006396~RNA processing	8	2.45399	0.365446	EXOSC8, CPSF6, SNRPA, MAGOHB, CDC5L, NHP2, SMN1, FBL	208	266	9430	1.3635	1	0.966241	99.9355
GOTERM_BP_ALL	GO:0008380~RNA splicing	4	1.22699	0.388751	SNRPA, MAGOHB, CDC5L, SMN1	208	102	9430	1.7779	1	0.970833	99.9648
GOTERM_BP_ALL	GO:0016071~mRNA metabolic process	5	1.53374	0.44873	CPSF6, SNRPA, MAGOHB, CDC5L, SMN1	208	156	9430	1.45309	1	0.979766	99.9934
GOTERM_CC_ALL	GO:0005681~spliceosome	3	0.920245	0.474308	SNRPA, CDC5L, SMN1	209	73	9556	1.87901	1	0.869887	99.9725
GOTERM_BP_ALL	GO:0016070~RNA metabolic process	10	3.06748	0.560602	EXOSC8, CPSF6, SNRPA, MAGOHB, CDC5L, RNASEH2A, NHP2, SMN1, FEN1, FBL	208	414	9430	1.09509	1	0.991421	99.9998
GOTERM_CC_ALL	GO:0030529~ribonucleoprotein complex	5	1.53374	0.948587	MRPS14, SNRPA, CDC5L, NHP2, SMN1	209	348	9556	0.656932	1	0.99944	100
Annotation Cluster 48	Enrichment Score: 0.4036115869493912
Category	Term	Count	%	PValue	Genes	List Total	Pop Hits	Pop Total	Fold Enrichment	Bonferroni	Benjamini	FDR
GOTERM_CC_ALL	GO:0045121~membrane raft	4	1.22699	0.0780409	LOC100138326, TRPC4, NOS3, SELE	209	46	9556	3.97587	1	0.307974	64.5067
GOTERM_BP_ALL	GO:0016477~cell migration	5	1.53374	0.241062	LOC100138326, NOS3, CXCL12, SELE, PLAU	208	114	9430	1.98844	1	0.926427	98.8387
GOTERM_BP_ALL	GO:0048870~cell motility	5	1.53374	0.289609	LOC100138326, NOS3, CXCL12, SELE, PLAU	208	124	9430	1.82809	1	0.945599	99.6008
GOTERM_BP_ALL	GO:0051674~localization of cell	5	1.53374	0.289609	LOC100138326, NOS3, CXCL12, SELE, PLAU	208	124	9430	1.82809	1	0.945599	99.6008
GOTERM_BP_ALL	GO:0040011~locomotion	6	1.84049	0.291976	LOC100138326, NOS3, CXCL12, SELE, PLAU, CXCL10	208	164	9430	1.65865	1	0.946009	99.6217
GOTERM_BP_ALL	GO:0006928~cell motion	5	1.53374	0.409329	LOC100138326, NOS3, CXCL12, SELE, PLAU	208	148	9430	1.53164	1	0.971726	99.9797
GOTERM_BP_ALL	GO:0051336~regulation of hydrolase activity	4	1.22699	0.597343	CDH1, BIRC5, NOS3, SELE	208	140	9430	1.29533	1	0.993396	100
GOTERM_BP_ALL	GO:0043085~positive regulation of catalytic activity	4	1.22699	0.639568	LOC100138326, CCND2, NOS3, SELE	208	149	9430	1.21709	1	0.996226	100
GOTERM_BP_ALL	GO:0044093~positive regulation of molecular function	4	1.22699	0.740162	LOC100138326, CCND2, NOS3, SELE	208	174	9430	1.04222	1	0.998463	100
GOTERM_BP_ALL	GO:0050790~regulation of catalytic activity	6	1.84049	0.783583	LOC100138326, CCND2, CDH1, BIRC5, NOS3, SELE	208	296	9430	0.918984	1	0.999103	100
GOTERM_BP_ALL	GO:0065009~regulation of molecular function	6	1.84049	0.869467	LOC100138326, CCND2, CDH1, BIRC5, NOS3, SELE	208	338	9430	0.804791	1	0.999843	100
Annotation Cluster 49	Enrichment Score: 0.3791383846845309
Category	Term	Count	%	PValue	Genes	List Total	Pop Hits	Pop Total	Fold Enrichment	Bonferroni	Benjamini	FDR
GOTERM_BP_ALL	GO:0034645~cellular macromolecule biosynthetic process	31	9.5092	0.0336418	MRPS14, LOC786362, HDGF, CITED4, TK1, PGR, CDCA7, MCM7, EIF3B, POLE2, SMARCB1, ASF1B, FEN1, LIG1, NASP, RMI2, CDC5L, ETF1, MCM3, MCM4, MCM5, MCM6, RFC3, RFC4, POLD1, RRM1, PCNA, HOPX, DNMT1, CHAF1A, EIF2AK2	208	971	9430	1.44741	1	0.482073	42.4649
GOTERM_BP_ALL	GO:0009059~macromolecule biosynthetic process	31	9.5092	0.0365418	MRPS14, LOC786362, HDGF, CITED4, TK1, PGR, CDCA7, MCM7, EIF3B, POLE2, SMARCB1, ASF1B, FEN1, LIG1, NASP, RMI2, CDC5L, ETF1, MCM3, MCM4, MCM5, MCM6, RFC3, RFC4, POLD1, RRM1, PCNA, HOPX, DNMT1, CHAF1A, EIF2AK2	208	978	9430	1.43705	1	0.484332	45.1914
GOTERM_BP_ALL	GO:0006350~transcription	15	4.60123	0.192958	LOC786362, HDGF, CDC5L, MCM3, CITED4, MCM5, MCM6, PGR, CDCA7, MCM7, SMARCB1, HOPX, DNMT1, CHAF1A, ASF1B	208	492	9430	1.38221	1	0.889521	96.8662
GOTERM_BP_ALL	GO:0010467~gene expression	27	8.28221	0.318279	MRPS14, LOC786362, HDGF, CITED4, PGR, CDCA7, MCM7, EIF3B, SMARCB1, MAGOHB, ASF1B, EXOSC8, CDC5L, MCM3, ETF1, MCM5, FBL, SMN1, MCM6, HOPX, SPCS3, CPSF6, SNRPA, DNMT1, CHAF1A, EIF2AK2, NHP2	208	1069	9430	1.14508	1	0.954306	99.7948
GOTERM_BP_ALL	GO:0050794~regulation of cellular process	69	21.1656	0.33118	IL18, MMP9, THOP1, PDIA4, ANKRD1, CITED4, CXCL12, PGR, MCM7, CDCA7, PTGES, CDKN2C, RALA, NOS3, RANBP1, H2AFX, CCNA2, ASPM, NET1, LOC100138326, CDK1, PIM1, NUSAP1, CDC5L, MCM3, ECT2, CDK2, MCM5, MCM6, CD83, CCND2, STMN1, KCNH2, HMGB2, LOC786362, TNC, HDGF, IFI30, CHEK1, CDH1, GPR68, GPRC5B, MYBL2, MIF, AHSG, RASAL1, EIF3B, SMARCB1, KRT8, SKA3, FBXO5, PTX3, ASF1B, DPT, SPSB1, PSRC1, BIRC5, YWHAG, H…	208	2946	9430	1.06185	1	0.957337	99.8493
GOTERM_BP_ALL	GO:0065007~biological regulation	78	23.9264	0.339201	IL18, MMP9, THOP1, AURKA, PDIA4, ANKRD1, CITED4, CXCL12, CKB, PGR, CDCA7, MCM7, PTGES, CDKN2C, RALA, H2AFX, RANBP1, NOS3, CCNA2, ASPM, NET1, LOC100138326, CDK1, PIM1, NUSAP1, CDC5L, UBE2C, MCM3, ECT2, CDK2, MCM5, MCM6, CD83, F5, CCND2, TFPI, STMN1, KCNH2, HMGB2, LOC786362, TNC, HDGF, IFI30, CHEK1, CDH1, SFXN1, GPR68, GPRC5B, MYBL2, MIF, AHSG, RASAL1, EIF3B, SMARCB1, KRT8, SKA3, FBXO5, PTX3, ASF1B…	208	3358	9430	1.05308	1	0.958669	99.876
GOTERM_BP_ALL	GO:0050789~regulation of biological process	72	22.0859	0.390441	IL18, MMP9, THOP1, AURKA, PDIA4, ANKRD1, CITED4, CXCL12, PGR, CDCA7, MCM7, PTGES, CDKN2C, RALA, NOS3, RANBP1, H2AFX, CCNA2, ASPM, NET1, LOC100138326, CDK1, PIM1, NUSAP1, CDC5L, UBE2C, MCM3, ECT2, CDK2, MCM5, MCM6, CD83, CCND2, STMN1, KCNH2, HMGB2, LOC786362, TNC, HDGF, IFI30, CHEK1, CDH1, GPR68, GPRC5B, MYBL2, MIF, AHSG, RASAL1, EIF3B, SMARCB1, KRT8, SKA3, FBXO5, PTX3, ASF1B, DPT, SPSB1, PSRC1, B…	208	3129	9430	1.04322	1	0.970792	99.9663
GOTERM_BP_ALL	GO:0019222~regulation of metabolic process	34	10.4294	0.64403	HMGB2, LOC786362, HDGF, IFI30, AURKA, ANKRD1, MYBL2, CITED4, PGR, CDCA7, MCM7, EIF3B, SMARCB1, NOS3, ASF1B, PTX3, CCNA2, LOC100138326, PSRC1, CDC5L, UBE2C, MCM3, MCM5, CDK2, MCM6, CCND2, PCNA, PHGDH, HOPX, DNMT1, KCNH2, CHAF1A, SELE, IGFBP5	208	1574	9430	0.979315	1	0.996194	100
GOTERM_BP_ALL	GO:0060255~regulation of macromolecule metabolic process	31	9.5092	0.659432	HMGB2, LOC786362, HDGF, IFI30, AURKA, ANKRD1, MYBL2, CITED4, PGR, CDCA7, MCM7, EIF3B, SMARCB1, ASF1B, CCNA2, PSRC1, CDC5L, MCM3, UBE2C, MCM5, CDK2, MCM6, CCND2, PCNA, PHGDH, HOPX, DNMT1, KCNH2, CHAF1A, SELE, IGFBP5	208	1444	9430	0.973291	1	0.996676	100
GOTERM_BP_ALL	GO:0010468~regulation of gene expression	27	8.28221	0.704641	HMGB2, LOC786362, PSRC1, HDGF, IFI30, AURKA, ANKRD1, CDC5L, MYBL2, MCM3, CITED4, CDK2, MCM5, MCM6, PGR, EIF3B, MCM7, CDCA7, SMARCB1, HOPX, PHGDH, DNMT1, ASF1B, CHAF1A, KCNH2, CCNA2, IGFBP5	208	1285	9430	0.952597	1	0.997718	100
GOTERM_BP_ALL	GO:0031326~regulation of cellular biosynthetic process	27	8.28221	0.721246	HMGB2, LOC786362, HDGF, ANKRD1, MYBL2, CITED4, PGR, CDCA7, MCM7, EIF3B, SMARCB1, NOS3, PTX3, ASF1B, CCNA2, PSRC1, CDC5L, MCM3, MCM5, CDK2, MCM6, PCNA, HOPX, DNMT1, KCNH2, CHAF1A, IGFBP5	208	1296	9430	0.944511	1	0.998101	100
GOTERM_BP_ALL	GO:0009889~regulation of biosynthetic process	27	8.28221	0.730074	HMGB2, LOC786362, HDGF, ANKRD1, MYBL2, CITED4, PGR, CDCA7, MCM7, EIF3B, SMARCB1, NOS3, PTX3, ASF1B, CCNA2, PSRC1, CDC5L, MCM3, MCM5, CDK2, MCM6, PCNA, HOPX, DNMT1, KCNH2, CHAF1A, IGFBP5	208	1302	9430	0.940159	1	0.998335	100
GOTERM_BP_ALL	GO:0031323~regulation of cellular metabolic process	30	9.20245	0.778168	HMGB2, LOC786362, HDGF, ANKRD1, MYBL2, CITED4, PGR, CDCA7, MCM7, EIF3B, SMARCB1, NOS3, PTX3, ASF1B, CCNA2, LOC100138326, PSRC1, CDC5L, MCM3, MCM5, CDK2, MCM6, CCND2, PCNA, HOPX, DNMT1, KCNH2, CHAF1A, SELE, IGFBP5	208	1481	9430	0.918363	1	0.999074	100
GOTERM_BP_ALL	GO:0051171~regulation of nitrogen compound metabolic process	25	7.66871	0.780137	HMGB2, LOC786362, PSRC1, HDGF, ANKRD1, CDC5L, MCM3, MYBL2, CITED4, MCM5, CDK2, MCM6, PGR, CDCA7, MCM7, SMARCB1, PCNA, HOPX, DNMT1, NOS3, ASF1B, PTX3, CHAF1A, KCNH2, CCNA2	208	1242	9430	0.912571	1	0.999062	100
GOTERM_BP_ALL	GO:0010556~regulation of macromolecule biosynthetic process	25	7.66871	0.80191	HMGB2, LOC786362, PSRC1, HDGF, ANKRD1, CDC5L, MCM3, MYBL2, CITED4, MCM5, CDK2, MCM6, PGR, CDCA7, MCM7, EIF3B, SMARCB1, PCNA, HOPX, DNMT1, ASF1B, CHAF1A, KCNH2, CCNA2, IGFBP5	208	1259	9430	0.900249	1	0.999254	100
GOTERM_BP_ALL	GO:0080090~regulation of primary metabolic process	28	8.58896	0.824243	HMGB2, LOC786362, HDGF, ANKRD1, MYBL2, CITED4, PGR, CDCA7, MCM7, EIF3B, SMARCB1, NOS3, ASF1B, CCNA2, PSRC1, CDC5L, MCM3, UBE2C, MCM5, CDK2, MCM6, CCND2, PCNA, HOPX, DNMT1, KCNH2, CHAF1A, IGFBP5	208	1424	9430	0.891449	1	0.999523	100
GOTERM_BP_ALL	GO:0019219~regulation of nucleobase, nucleoside, nucleotide and nucleic acid metabolic process	24	7.36196	0.828983	HMGB2, LOC786362, PSRC1, HDGF, ANKRD1, CDC5L, MCM3, MYBL2, CITED4, MCM5, CDK2, MCM6, PGR, CDCA7, MCM7, SMARCB1, PCNA, HOPX, DNMT1, NOS3, ASF1B, CHAF1A, KCNH2, CCNA2	208	1233	9430	0.882463	1	0.999565	100
GOTERM_BP_ALL	GO:0045449~regulation of transcription	22	6.74847	0.863032	HMGB2, LOC786362, PSRC1, HDGF, ANKRD1, CDC5L, MCM3, MYBL2, CITED4, MCM5, CDK2, MCM6, PGR, CDCA7, MCM7, SMARCB1, HOPX, DNMT1, ASF1B, CHAF1A, KCNH2, CCNA2	208	1166	9430	0.855406	1	0.999819	100
Annotation Cluster 50	Enrichment Score: 0.3715113449298342
Category	Term	Count	%	PValue	Genes	List Total	Pop Hits	Pop Total	Fold Enrichment	Bonferroni	Benjamini	FDR
GOTERM_MF_ALL	GO:0004866~endopeptidase inhibitor activity	4	1.22699	0.396381	SERPINA11, TFPI, BIRC5, AHSG	227	112	11163	1.75629	1	0.94901	99.9114
GOTERM_MF_ALL	GO:0004857~enzyme inhibitor activity	5	1.53374	0.425344	SERPINA11, ANP32E, TFPI, BIRC5, AHSG	227	164	11163	1.49927	1	0.959965	99.9553
GOTERM_MF_ALL	GO:0030414~peptidase inhibitor activity	4	1.22699	0.455631	SERPINA11, TFPI, BIRC5, AHSG	227	123	11163	1.59923	1	0.969233	99.979
Annotation Cluster 51	Enrichment Score: 0.36776619682018674
Category	Term	Count	%	PValue	Genes	List Total	Pop Hits	Pop Total	Fold Enrichment	Bonferroni	Benjamini	FDR
GOTERM_BP_ALL	GO:0032879~regulation of localization	7	2.14724	0.376679	MMP9, NOS3, PTX3, CXCL12, SELE, IGFBP5, AHSG	208	226	9430	1.40423	1	0.968468	99.9517
GOTERM_BP_ALL	GO:0030334~regulation of cell migration	3	0.920245	0.404154	MMP9, CXCL12, IGFBP5	208	63	9430	2.15888	1	0.97119	99.9767
GOTERM_BP_ALL	GO:0051270~regulation of cell motion	3	0.920245	0.456953	MMP9, CXCL12, IGFBP5	208	70	9430	1.94299	1	0.981258	99.9948
GOTERM_BP_ALL	GO:0040012~regulation of locomotion	3	0.920245	0.485898	MMP9, CXCL12, IGFBP5	208	74	9430	1.83797	1	0.985279	99.9978
Annotation Cluster 52	Enrichment Score: 0.35178621937210774
Category	Term	Count	%	PValue	Genes	List Total	Pop Hits	Pop Total	Fold Enrichment	Bonferroni	Benjamini	FDR
GOTERM_BP_ALL	GO:0016044~membrane organization	6	1.84049	0.160968	LOC100138326, ITGAV, LMNA, TIMM13, STEAP2, PTX3	208	131	9430	2.07648	1	0.845552	94.1282
GOTERM_BP_ALL	GO:0006897~endocytosis	3	0.920245	0.513872	ITGAV, STEAP2, PTX3	208	78	9430	1.74371	1	0.987834	99.9991
GOTERM_BP_ALL	GO:0010324~membrane invagination	3	0.920245	0.513872	ITGAV, STEAP2, PTX3	208	78	9430	1.74371	1	0.987834	99.9991
GOTERM_BP_ALL	GO:0016192~vesicle-mediated transport	4	1.22699	0.921309	ITGAV, STEAP2, PTX3, SAR1A	208	254	9430	0.713961	1	0.999967	100
Annotation Cluster 53	Enrichment Score: 0.34613517982602016
Category	Term	Count	%	PValue	Genes	List Total	Pop Hits	Pop Total	Fold Enrichment	Bonferroni	Benjamini	FDR
GOTERM_BP_ALL	GO:0007596~blood coagulation	3	0.920245	0.30868	F5, TFPI, NOS3	208	51	9430	2.66686	1	0.952913	99.7428
GOTERM_BP_ALL	GO:0050817~coagulation	3	0.920245	0.30868	F5, TFPI, NOS3	208	51	9430	2.66686	1	0.952913	99.7428
GOTERM_BP_ALL	GO:0007599~hemostasis	3	0.920245	0.324907	F5, TFPI, NOS3	208	53	9430	2.56622	1	0.955944	99.8247
GOTERM_BP_ALL	GO:0009611~response to wounding	6	1.84049	0.337795	F5, TFPI, NOS3, CXCL10, AHSG, MIF	208	175	9430	1.5544	1	0.958844	99.8716
GOTERM_BP_ALL	GO:0050878~regulation of body fluid levels	3	0.920245	0.39641	F5, TFPI, NOS3	208	62	9430	2.1937	1	0.969766	99.9713
GOTERM_BP_ALL	GO:0042060~wound healing	3	0.920245	0.471544	F5, TFPI, NOS3	208	72	9430	1.88902	1	0.983217	99.9966
GOTERM_BP_ALL	GO:0006954~inflammatory response	3	0.920245	0.670145	CXCL10, AHSG, MIF	208	104	9430	1.30778	1	0.99689	100
GOTERM_BP_ALL	GO:0009605~response to external stimulus	7	2.14724	0.671314	F5, SFRP2, TFPI, NOS3, CXCL10, AHSG, MIF	208	307	9430	1.03373	1	0.99679	100
GOTERM_BP_ALL	GO:0006952~defense response	4	1.22699	0.872156	CXCL10, S100A12, AHSG, MIF	208	223	9430	0.813211	1	0.999852	100
Annotation Cluster 54	Enrichment Score: 0.34379173445088335
Category	Term	Count	%	PValue	Genes	List Total	Pop Hits	Pop Total	Fold Enrichment	Bonferroni	Benjamini	FDR
GOTERM_BP_ALL	GO:0006915~apoptosis	6	1.84049	0.396381	CKAP2, SGK1, PSMG2, KRT8, BIRC5, EIF2AK2	208	188	9430	1.44691	1	0.970369	99.9713
GOTERM_BP_ALL	GO:0012501~programmed cell death	6	1.84049	0.410066	CKAP2, SGK1, PSMG2, KRT8, BIRC5, EIF2AK2	208	192	9430	1.41677	1	0.971392	99.9802
GOTERM_BP_ALL	GO:0008219~cell death	6	1.84049	0.498592	CKAP2, SGK1, PSMG2, KRT8, BIRC5, EIF2AK2	208	212	9430	1.28311	1	0.985929	99.9986
GOTERM_BP_ALL	GO:0016265~death	6	1.84049	0.520142	CKAP2, SGK1, PSMG2, KRT8, BIRC5, EIF2AK2	208	217	9430	1.25354	1	0.988238	99.9993
Annotation Cluster 55	Enrichment Score: 0.2975495922526248
Category	Term	Count	%	PValue	Genes	List Total	Pop Hits	Pop Total	Fold Enrichment	Bonferroni	Benjamini	FDR
GOTERM_CC_ALL	GO:0042470~melanosome	3	0.920245	0.345271	SLC1A5, PDIA4, CALU	209	56	9556	2.44942	1	0.759399	99.548
GOTERM_CC_ALL	GO:0048770~pigment granule	3	0.920245	0.345271	SLC1A5, PDIA4, CALU	209	56	9556	2.44942	1	0.759399	99.548
GOTERM_CC_ALL	GO:0016023~cytoplasmic membrane-bounded vesicle	6	1.84049	0.516146	SLC1A5, CRISPLD2, ANP32E, PDIA4, STEAP2, CALU	209	218	9556	1.25842	1	0.893372	99.9904
GOTERM_CC_ALL	GO:0031988~membrane-bounded vesicle	6	1.84049	0.541642	SLC1A5, CRISPLD2, ANP32E, PDIA4, STEAP2, CALU	209	223	9556	1.2302	1	0.903703	99.9952
GOTERM_CC_ALL	GO:0031410~cytoplasmic vesicle	6	1.84049	0.689084	SLC1A5, CRISPLD2, ANP32E, PDIA4, STEAP2, CALU	209	265	9556	1.03523	1	0.964027	100
GOTERM_CC_ALL	GO:0031982~vesicle	6	1.84049	0.71388	SLC1A5, CRISPLD2, ANP32E, PDIA4, STEAP2, CALU	209	273	9556	1.00489	1	0.970295	100
Annotation Cluster 56	Enrichment Score: 0.29671907929045055
Category	Term	Count	%	PValue	Genes	List Total	Pop Hits	Pop Total	Fold Enrichment	Bonferroni	Benjamini	FDR
GOTERM_BP_ALL	GO:0009607~response to biotic stimulus	5	1.53374	0.496762	LOC100138326, KRT8, EIF2AK2, PTX3, S100A12	208	166	9430	1.36556	1	0.986234	99.9985
GOTERM_BP_ALL	GO:0051707~response to other organism	4	1.22699	0.498391	LOC100138326, KRT8, PTX3, S100A12	208	121	9430	1.49873	1	0.986203	99.9986
GOTERM_BP_ALL	GO:0051704~multi-organism process	5	1.53374	0.520145	LOC100138326, ITGAV, KRT8, PTX3, S100A12	208	171	9430	1.32563	1	0.987971	99.9993
Annotation Cluster 57	Enrichment Score: 0.2785581381160199
Category	Term	Count	%	PValue	Genes	List Total	Pop Hits	Pop Total	Fold Enrichment	Bonferroni	Benjamini	FDR
GOTERM_BP_ALL	GO:0050870~positive regulation of T cell activation	3	0.920245	0.292378	LOC100138326, CD83, IL18	208	49	9430	2.77571	1	0.94515	99.6252
GOTERM_BP_ALL	GO:0051251~positive regulation of lymphocyte activation	3	0.920245	0.372911	LOC100138326, CD83, IL18	208	59	9430	2.30525	1	0.968415	99.9468
GOTERM_BP_ALL	GO:0050863~regulation of T cell activation	3	0.920245	0.404154	LOC100138326, CD83, IL18	208	63	9430	2.15888	1	0.97119	99.9767
GOTERM_BP_ALL	GO:0002696~positive regulation of leukocyte activation	3	0.920245	0.427097	LOC100138326, CD83, IL18	208	66	9430	2.06075	1	0.976014	99.9876
GOTERM_BP_ALL	GO:0050867~positive regulation of cell activation	3	0.920245	0.442134	LOC100138326, CD83, IL18	208	68	9430	2.00014	1	0.978584	99.992
GOTERM_BP_ALL	GO:0051249~regulation of lymphocyte activation	3	0.920245	0.50001	LOC100138326, CD83, IL18	208	76	9430	1.7896	1	0.985864	99.9986
GOTERM_BP_ALL	GO:0002694~regulation of leukocyte activation	3	0.920245	0.560361	LOC100138326, CD83, IL18	208	85	9430	1.60011	1	0.991591	99.9998
GOTERM_BP_ALL	GO:0050865~regulation of cell activation	3	0.920245	0.585474	LOC100138326, CD83, IL18	208	89	9430	1.5282	1	0.993252	99.9999
GOTERM_BP_ALL	GO:0001817~regulation of cytokine production	3	0.920245	0.609518	LOC100138326, CD83, IL18	208	93	9430	1.46247	1	0.99429	100
GOTERM_BP_ALL	GO:0051239~regulation of multicellular organismal process	8	2.45399	0.749436	LOC100138326, CD83, YWHAG, IL18, HOPX, NOS3, ASPM, AHSG	208	386	9430	0.939617	1	0.998565	100
GOTERM_BP_ALL	GO:0002684~positive regulation of immune system process	3	0.920245	0.790493	LOC100138326, CD83, IL18	208	132	9430	1.03038	1	0.999184	100
GOTERM_BP_ALL	GO:0002682~regulation of immune system process	3	0.920245	0.921623	LOC100138326, CD83, IL18	208	188	9430	0.723455	1	0.999966	100
Annotation Cluster 58	Enrichment Score: 0.2716659288867083
Category	Term	Count	%	PValue	Genes	List Total	Pop Hits	Pop Total	Fold Enrichment	Bonferroni	Benjamini	FDR
GOTERM_BP_ALL	GO:0048522~positive regulation of cellular process	20	6.13497	0.146956	LOC100138326, HMGB2, IL18, MMP9, PSRC1, NUSAP1, BIRC5, CITED4, CXCL12, CDK2, AHSG, CD83, CCND2, EEF1E1, HOPX, RALA, RANBP1, PTX3, CCNA2, SELE	208	668	9430	1.35738	1	0.821358	92.3269
GOTERM_BP_ALL	GO:0048518~positive regulation of biological process	21	6.44172	0.240976	LOC100138326, HMGB2, IL18, MMP9, PSRC1, NUSAP1, BIRC5, CITED4, CXCL12, CDK2, AHSG, CD83, CCND2, EEF1E1, HOPX, RALA, RANBP1, NOS3, PTX3, CCNA2, SELE	208	767	9430	1.24129	1	0.92787	98.8366
GOTERM_BP_ALL	GO:0031325~positive regulation of cellular metabolic process	8	2.45399	0.527217	HMGB2, CCND2, PSRC1, PTX3, CCNA2, CITED4, SELE, CDK2	208	311	9430	1.16621	1	0.988748	99.9994
GOTERM_BP_ALL	GO:0009893~positive regulation of metabolic process	8	2.45399	0.594331	HMGB2, CCND2, PSRC1, PTX3, CCNA2, CITED4, SELE, CDK2	208	331	9430	1.09575	1	0.993431	100
GOTERM_BP_ALL	GO:0051173~positive regulation of nitrogen compound metabolic process	6	1.84049	0.595308	HMGB2, PSRC1, PTX3, CCNA2, CITED4, CDK2	208	236	9430	1.15262	1	0.993365	100
GOTERM_BP_ALL	GO:0045941~positive regulation of transcription	5	1.53374	0.663281	HMGB2, PSRC1, CCNA2, CITED4, CDK2	208	205	9430	1.10577	1	0.996789	100
GOTERM_BP_ALL	GO:0010604~positive regulation of macromolecule metabolic process	7	2.14724	0.665141	HMGB2, CCND2, PSRC1, CCNA2, CITED4, SELE, CDK2	208	305	9430	1.04051	1	0.996801	100
GOTERM_BP_ALL	GO:0031328~positive regulation of cellular biosynthetic process	6	1.84049	0.670209	HMGB2, PSRC1, PTX3, CCNA2, CITED4, CDK2	208	257	9430	1.05844	1	0.996814	100
GOTERM_BP_ALL	GO:0009891~positive regulation of biosynthetic process	6	1.84049	0.680138	HMGB2, PSRC1, PTX3, CCNA2, CITED4, CDK2	208	260	9430	1.04623	1	0.997066	100
GOTERM_BP_ALL	GO:0010628~positive regulation of gene expression	5	1.53374	0.699443	HMGB2, PSRC1, CCNA2, CITED4, CDK2	208	215	9430	1.05434	1	0.997572	100
GOTERM_BP_ALL	GO:0045935~positive regulation of nucleobase, nucleoside, nucleotide and nucleic acid metabolic process	5	1.53374	0.745282	HMGB2, PSRC1, CCNA2, CITED4, CDK2	208	229	9430	0.989881	1	0.998527	100
GOTERM_BP_ALL	GO:0010557~positive regulation of macromolecule biosynthetic process	5	1.53374	0.793591	HMGB2, PSRC1, CCNA2, CITED4, CDK2	208	246	9430	0.921474	1	0.999216	100
Annotation Cluster 59	Enrichment Score: 0.26468776488175305
Category	Term	Count	%	PValue	Genes	List Total	Pop Hits	Pop Total	Fold Enrichment	Bonferroni	Benjamini	FDR
GOTERM_BP_ALL	GO:0007399~nervous system development	9	2.76074	0.317953	EFHD1, YWHAG, PHGDH, DPYSL3, STMN1, GAL, CXCL12, ASPM, CKB	208	294	9430	1.38785	1	0.955082	99.7932
GOTERM_BP_ALL	GO:0031175~neuron projection development	3	0.920245	0.478751	EFHD1, PHGDH, CXCL12	208	73	9430	1.86315	1	0.984284	99.9973
GOTERM_BP_ALL	GO:0048699~generation of neurons	5	1.53374	0.492034	EFHD1, YWHAG, PHGDH, CXCL12, ASPM	208	165	9430	1.37383	1	0.986045	99.9982
GOTERM_BP_ALL	GO:0007417~central nervous system development	4	1.22699	0.492849	PHGDH, CXCL12, ASPM, CKB	208	120	9430	1.51122	1	0.985871	99.9983
GOTERM_BP_ALL	GO:0048468~cell development	6	1.84049	0.556559	PGR, EFHD1, ACTG2, PHGDH, FBXO5, CXCL12	208	226	9430	1.20362	1	0.991562	99.9998
GOTERM_BP_ALL	GO:0022008~neurogenesis	5	1.53374	0.578311	EFHD1, YWHAG, PHGDH, CXCL12, ASPM	208	184	9430	1.23197	1	0.992906	99.9999
GOTERM_BP_ALL	GO:0048666~neuron development	3	0.920245	0.649023	EFHD1, PHGDH, CXCL12	208	100	9430	1.3601	1	0.99629	100
GOTERM_BP_ALL	GO:0030030~cell projection organization	3	0.920245	0.718472	EFHD1, PHGDH, CXCL12	208	114	9430	1.19307	1	0.998057	100
GOTERM_BP_ALL	GO:0030182~neuron differentiation	3	0.920245	0.748661	EFHD1, PHGDH, CXCL12	208	121	9430	1.12405	1	0.998582	100
Annotation Cluster 60	Enrichment Score: 0.2637793700358776
Category	Term	Count	%	PValue	Genes	List Total	Pop Hits	Pop Total	Fold Enrichment	Bonferroni	Benjamini	FDR
GOTERM_MF_ALL	GO:0005125~cytokine activity	4	1.22699	0.291152	IL18, CXCL12, CXCL10, MIF	227	93	11163	2.11511	1	0.876456	99.1695
GOTERM_BP_ALL	GO:0002376~immune system process	11	3.37423	0.536386	LOC100138326, CCNB2, IL18, IFI30, SFXN1, PTX3, CXCL12, SELE, IMPDH2, CXCL10, MIF	208	452	9430	1.10332	1	0.989285	99.9996
GOTERM_MF_ALL	GO:0005102~receptor binding	9	2.76074	0.633816	YWHAG, TUBB, IL18, TNC, HDGF, GAL, CXCL12, CXCL10, MIF	227	425	11163	1.04138	1	0.992546	99.9999
GOTERM_BP_ALL	GO:0006955~immune response	5	1.53374	0.88986	IL18, PTX3, CXCL12, CXCL10, MIF	208	293	9430	0.773661	1	0.999895	100
Annotation Cluster 61	Enrichment Score: 0.23879231245771776
Category	Term	Count	%	PValue	Genes	List Total	Pop Hits	Pop Total	Fold Enrichment	Bonferroni	Benjamini	FDR
GOTERM_BP_ALL	GO:0051241~negative regulation of multicellular organismal process	4	1.22699	0.233066	LOC100138326, CD83, NOS3, AHSG	208	76	9430	2.38613	1	0.923584	98.6245
GOTERM_BP_ALL	GO:0044057~regulation of system process	3	0.920245	0.585474	YWHAG, HOPX, NOS3	208	89	9430	1.5282	1	0.993252	99.9999
GOTERM_BP_ALL	GO:0050793~regulation of developmental process	6	1.84049	0.689867	CD83, YWHAG, HOPX, NOS3, ASPM, AHSG	208	263	9430	1.03429	1	0.997364	100
GOTERM_BP_ALL	GO:0051094~positive regulation of developmental process	3	0.920245	0.713919	CD83, HOPX, NOS3	208	113	9430	1.20362	1	0.99795	100
GOTERM_BP_ALL	GO:0045595~regulation of cell differentiation	4	1.22699	0.733011	CD83, YWHAG, HOPX, ASPM	208	172	9430	1.05434	1	0.998379	100
GOTERM_BP_ALL	GO:0051239~regulation of multicellular organismal process	8	2.45399	0.749436	LOC100138326, CD83, YWHAG, IL18, HOPX, NOS3, ASPM, AHSG	208	386	9430	0.939617	1	0.998565	100
Annotation Cluster 62	Enrichment Score: 0.22656329503047323
Category	Term	Count	%	PValue	Genes	List Total	Pop Hits	Pop Total	Fold Enrichment	Bonferroni	Benjamini	FDR
GOTERM_MF_ALL	GO:0046872~metal ion binding	50	15.3374	0.48263	MMP9, THOP1, S100A9, AURKB, PGR, EFHD1, P4HA2, CH25H, NOS3, LOXL4, LOX, IMPDH2, MATN2, MICAL2, MMP19, CYCS, PIM1, NUDT10, RNASEH2A, PPP1CC, RAD50, TTF2, UHRF1, RFWD3, F5, RAD18, VCAN, FKBP10, CHORDC1, STEAP2, CRELD2, FHL3, SFXN1, CDH1, TIMM13, CALU, MT1A, ARG2, ITGAV, FBXO5, FEN1, USP32, TRPC4, EFEMP1, BIRC5, CSRP2, S100A12, POLD1, DNMT1, TCF19	227	2387	11163	1.03008	1	0.975733	99.9896
GOTERM_MF_ALL	GO:0043167~ion binding	51	15.6442	0.486278	MMP9, THOP1, S100A9, AURKB, PGR, EFHD1, P4HA2, CH25H, NOS3, LOXL4, LOX, IMPDH2, MATN2, MICAL2, MMP19, CYCS, PIM1, NUDT10, CLIC1, RNASEH2A, PPP1CC, RAD50, TTF2, UHRF1, RFWD3, F5, RAD18, VCAN, FKBP10, CHORDC1, STEAP2, CRELD2, FHL3, SFXN1, CDH1, TIMM13, CALU, MT1A, ARG2, ITGAV, FBXO5, FEN1, USP32, TRPC4, EFEMP1, BIRC5, CSRP2, S100A12, POLD1, DNMT1, TCF19	227	2439	11163	1.02828	1	0.974117	99.9906
GOTERM_MF_ALL	GO:0043169~cation binding	50	15.3374	0.51965	MMP9, THOP1, S100A9, AURKB, PGR, EFHD1, P4HA2, CH25H, NOS3, LOXL4, LOX, IMPDH2, MATN2, MICAL2, MMP19, CYCS, PIM1, NUDT10, RNASEH2A, PPP1CC, RAD50, TTF2, UHRF1, RFWD3, F5, RAD18, VCAN, FKBP10, CHORDC1, STEAP2, CRELD2, FHL3, SFXN1, CDH1, TIMM13, CALU, MT1A, ARG2, ITGAV, FBXO5, FEN1, USP32, TRPC4, EFEMP1, BIRC5, CSRP2, S100A12, POLD1, DNMT1, TCF19	227	2415	11163	1.01814	1	0.980038	99.9963
GOTERM_MF_ALL	GO:0046914~transition metal ion binding	34	10.4294	0.630292	THOP1, MMP9, FHL3, SFXN1, TIMM13, PGR, P4HA2, ARG2, CH25H, FBXO5, LOXL4, NOS3, LOX, FEN1, MICAL2, MMP19, CYCS, PIM1, BIRC5, NUDT10, PPP1CC, CSRP2, RAD50, TTF2, S100A12, UHRF1, RFWD3, F5, POLD1, DNMT1, RAD18, TCF19, CHORDC1, STEAP2	227	1698	11163	0.984683	1	0.99265	99.9999
GOTERM_MF_ALL	GO:0008270~zinc ion binding	21	6.44172	0.958146	THOP1, MICAL2, MMP9, MMP19, FHL3, BIRC5, TIMM13, CSRP2, RAD50, TTF2, S100A12, PGR, UHRF1, RFWD3, POLD1, DNMT1, FBXO5, RAD18, TCF19, NOS3, CHORDC1	227	1367	11163	0.75545	1	0.999997	100
Annotation Cluster 63	Enrichment Score: 0.2113846840640456
Category	Term	Count	%	PValue	Genes	List Total	Pop Hits	Pop Total	Fold Enrichment	Bonferroni	Benjamini	FDR
GOTERM_MF_ALL	GO:0030234~enzyme regulator activity	14	4.29448	0.131689	LOC100138326, CKS1B, SERPINA11, ANP32E, BIRC5, ECT2, AHSG, RASAL1, CKS2, TFPI, PCNA, RANBP1, CIT, NET1	227	453	11163	1.51979	1	0.672255	85.9975
GOTERM_MF_ALL	GO:0030695~GTPase regulator activity	5	1.53374	0.618562	RASAL1, RANBP1, CIT, ECT2, NET1	227	210	11163	1.17086	1	0.991925	99.9999
GOTERM_MF_ALL	GO:0060589~nucleoside-triphosphatase regulator activity	5	1.53374	0.644244	RASAL1, RANBP1, CIT, ECT2, NET1	227	217	11163	1.13309	1	0.993116	99.9999
GOTERM_MF_ALL	GO:0005083~small GTPase regulator activity	3	0.920245	0.799187	CIT, ECT2, NET1	227	146	11163	1.01047	1	0.999258	100
GOTERM_BP_ALL	GO:0051056~regulation of small GTPase mediated signal transduction	3	0.920245	0.877187	RASAL1, ECT2, NET1	208	163	9430	0.834415	1	0.999867	100
GOTERM_BP_ALL	GO:0010646~regulation of cell communication	7	2.14724	0.942947	LOC100138326, RASAL1, YWHAG, EEF1E1, ECT2, IGFBP5, NET1	208	460	9430	0.689904	1	0.999988	100
GOTERM_BP_ALL	GO:0009966~regulation of signal transduction	6	1.84049	0.955206	LOC100138326, RASAL1, EEF1E1, ECT2, IGFBP5, NET1	208	417	9430	0.652324	1	0.999994	100
Annotation Cluster 64	Enrichment Score: 0.18826494001418237
Category	Term	Count	%	PValue	Genes	List Total	Pop Hits	Pop Total	Fold Enrichment	Bonferroni	Benjamini	FDR
GOTERM_CC_ALL	GO:0005882~intermediate filament	3	0.920245	0.586931	LMNB1, KRT8, LMNA	209	90	9556	1.52408	1	0.924424	99.9987
GOTERM_CC_ALL	GO:0045111~intermediate filament cytoskeleton	3	0.920245	0.586931	LMNB1, KRT8, LMNA	209	90	9556	1.52408	1	0.924424	99.9987
GOTERM_MF_ALL	GO:0005198~structural molecule activity	7	2.14724	0.790736	TUBB, LMNB1, MRPS14, LMNB2, KRT8, LMNA, TUBB6	227	382	11163	0.901135	1	0.999176	100
Annotation Cluster 65	Enrichment Score: 0.11408046654536833
Category	Term	Count	%	PValue	Genes	List Total	Pop Hits	Pop Total	Fold Enrichment	Bonferroni	Benjamini	FDR
GOTERM_MF_ALL	GO:0004222~metalloendopeptidase activity	3	0.920245	0.509978	THOP1, MMP9, MMP19	227	84	11163	1.75629	1	0.978925	99.9951
GOTERM_MF_ALL	GO:0004175~endopeptidase activity	6	1.84049	0.76184	FAP, THOP1, MMP9, MMP19, PGA5, PLAU	227	312	11163	0.945696	1	0.998729	100
GOTERM_MF_ALL	GO:0008237~metallopeptidase activity	3	0.920245	0.762291	THOP1, MMP9, MMP19	227	135	11163	1.0928	1	0.998638	100
GOTERM_MF_ALL	GO:0008233~peptidase activity	7	2.14724	0.864244	FAP, THOP1, MMP9, MMP19, SPCS3, PGA5, PLAU	227	424	11163	0.811871	1	0.999844	100
GOTERM_BP_ALL	GO:0006508~proteolysis	11	3.37423	0.875908	SPSB1, UFM1, FAP, THOP1, MMP9, MMP19, SPCS3, PGA5, UBE2C, USP32, PLAU	208	615	9430	0.810897	1	0.999866	100
GOTERM_MF_ALL	GO:0070011~peptidase activity, acting on L-amino acid peptides	6	1.84049	0.922329	FAP, THOP1, MMP9, MMP19, PGA5, PLAU	227	410	11163	0.719652	1	0.999978	100
Annotation Cluster 66	Enrichment Score: 0.10321795595665738
Category	Term	Count	%	PValue	Genes	List Total	Pop Hits	Pop Total	Fold Enrichment	Bonferroni	Benjamini	FDR
GOTERM_BP_ALL	GO:0006066~alcohol metabolic process	6	1.84049	0.587707	DDC, LOC614107, CH25H, MAOA, GALE, PPP1CC	208	234	9430	1.16248	1	0.993298	99.9999
GOTERM_BP_ALL	GO:0019318~hexose metabolic process	3	0.920245	0.709306	LOC614107, GALE, PPP1CC	208	112	9430	1.21437	1	0.997837	100
GOTERM_BP_ALL	GO:0005996~monosaccharide metabolic process	3	0.920245	0.760729	LOC614107, GALE, PPP1CC	208	124	9430	1.09685	1	0.998815	100
GOTERM_BP_ALL	GO:0044262~cellular carbohydrate metabolic process	3	0.920245	0.966167	LOC614107, GALE, PPP1CC	208	233	9430	0.583732	1	0.999998	100
GOTERM_BP_ALL	GO:0005975~carbohydrate metabolic process	3	0.920245	0.994566	LOC614107, GALE, PPP1CC	208	326	9430	0.417207	1	1	100
Annotation Cluster 67	Enrichment Score: 0.08908878942025618
Category	Term	Count	%	PValue	Genes	List Total	Pop Hits	Pop Total	Fold Enrichment	Bonferroni	Benjamini	FDR
GOTERM_MF_ALL	GO:0016564~transcription repressor activity	4	1.22699	0.220323	HMGB2, HOPX, DNMT1, ANKRD1	227	80	11163	2.45881	1	0.811037	96.8726
GOTERM_BP_ALL	GO:0010558~negative regulation of macromolecule biosynthetic process	4	1.22699	0.779932	HMGB2, HOPX, DNMT1, IGFBP5	208	186	9430	0.974979	1	0.999083	100
GOTERM_BP_ALL	GO:0031327~negative regulation of cellular biosynthetic process	4	1.22699	0.789059	HMGB2, HOPX, DNMT1, IGFBP5	208	189	9430	0.959503	1	0.999181	100
GOTERM_BP_ALL	GO:0009890~negative regulation of biosynthetic process	4	1.22699	0.806376	HMGB2, HOPX, DNMT1, IGFBP5	208	195	9430	0.92998	1	0.999289	100
GOTERM_BP_ALL	GO:0016481~negative regulation of transcription	3	0.920245	0.858662	HMGB2, HOPX, DNMT1	208	155	9430	0.877481	1	0.999799	100
GOTERM_BP_ALL	GO:0045934~negative regulation of nucleobase, nucleoside, nucleotide and nucleic acid metabolic process	3	0.920245	0.88354	HMGB2, HOPX, DNMT1	208	166	9430	0.819335	1	0.999883	100
GOTERM_BP_ALL	GO:0031324~negative regulation of cellular metabolic process	4	1.22699	0.886934	HMGB2, HOPX, DNMT1, IGFBP5	208	231	9430	0.785048	1	0.99989	100
GOTERM_BP_ALL	GO:0010605~negative regulation of macromolecule metabolic process	4	1.22699	0.886934	HMGB2, HOPX, DNMT1, IGFBP5	208	231	9430	0.785048	1	0.99989	100
GOTERM_BP_ALL	GO:0051172~negative regulation of nitrogen compound metabolic process	3	0.920245	0.887605	HMGB2, HOPX, DNMT1	208	168	9430	0.809581	1	0.999889	100
GOTERM_BP_ALL	GO:0010629~negative regulation of gene expression	3	0.920245	0.89154	HMGB2, HOPX, DNMT1	208	170	9430	0.800057	1	0.999898	100
GOTERM_BP_ALL	GO:0009892~negative regulation of metabolic process	4	1.22699	0.917438	HMGB2, HOPX, DNMT1, IGFBP5	208	251	9430	0.722495	1	0.999961	100
GOTERM_BP_ALL	GO:0006357~regulation of transcription from RNA polymerase II promoter	3	0.920245	0.974126	HMGB2, HOPX, ANKRD1	208	247	9430	0.550646	1	0.999999	100
GOTERM_MF_ALL	GO:0030528~transcription regulator activity	6	1.84049	0.999104	PGR, HMGB2, HOPX, DNMT1, ANKRD1, CITED4	227	715	11163	0.412668	1	1	100
GOTERM_BP_ALL	GO:0006355~regulation of transcription, DNA-dependent	7	2.14724	0.999883	PGR, HMGB2, PSRC1, HOPX, DNMT1, ANKRD1, KCNH2	208	845	9430	0.375569	1	1	100
GOTERM_BP_ALL	GO:0051252~regulation of RNA metabolic process	7	2.14724	0.999911	PGR, HMGB2, PSRC1, HOPX, DNMT1, ANKRD1, KCNH2	208	860	9430	0.369018	1	1	100
Annotation Cluster 68	Enrichment Score: 0.0888334272214962
Category	Term	Count	%	PValue	Genes	List Total	Pop Hits	Pop Total	Fold Enrichment	Bonferroni	Benjamini	FDR
GOTERM_MF_ALL	GO:0003924~GTPase activity	3	0.920245	0.534978	TUBB, TUBB6, RALA	227	88	11163	1.67646	1	0.981305	99.9977
GOTERM_MF_ALL	GO:0005525~GTP binding	4	1.22699	0.932414	TUBB, TUBB6, RALA, SAR1A	227	286	11163	0.687779	1	0.999986	100
GOTERM_MF_ALL	GO:0032561~guanyl ribonucleotide binding	4	1.22699	0.939157	TUBB, TUBB6, RALA, SAR1A	227	293	11163	0.671348	1	0.999989	100
GOTERM_MF_ALL	GO:0019001~guanyl nucleotide binding	4	1.22699	0.941853	TUBB, TUBB6, RALA, SAR1A	227	296	11163	0.664543	1	0.99999	100
Annotation Cluster 69	Enrichment Score: 0.07746769314164449
Category	Term	Count	%	PValue	Genes	List Total	Pop Hits	Pop Total	Fold Enrichment	Bonferroni	Benjamini	FDR
GOTERM_BP_ALL	GO:0032787~monocarboxylic acid metabolic process	4	1.22699	0.690917	P4HA2, PTGES, CH25H, MIF	208	161	9430	1.12637	1	0.997343	100
GOTERM_BP_ALL	GO:0006631~fatty acid metabolic process	3	0.920245	0.718472	PTGES, CH25H, MIF	208	114	9430	1.19307	1	0.998057	100
GOTERM_BP_ALL	GO:0044255~cellular lipid metabolic process	3	0.920245	0.987673	PTGES, CH25H, MIF	208	285	9430	0.477227	1	1	100
GOTERM_BP_ALL	GO:0006629~lipid metabolic process	3	0.920245	0.999264	PTGES, CH25H, MIF	208	423	9430	0.321536	1	1	100
Annotation Cluster 70	Enrichment Score: 0.04189191340383488
Category	Term	Count	%	PValue	Genes	List Total	Pop Hits	Pop Total	Fold Enrichment	Bonferroni	Benjamini	FDR
GOTERM_BP_ALL	GO:0042325~regulation of phosphorylation	3	0.920245	0.899029	LOC100138326, MCM7, CCND2	208	174	9430	0.781664	1	0.999922	100
GOTERM_BP_ALL	GO:0019220~regulation of phosphate metabolic process	3	0.920245	0.912589	LOC100138326, MCM7, CCND2	208	182	9430	0.747306	1	0.999954	100
GOTERM_BP_ALL	GO:0051174~regulation of phosphorus metabolic process	3	0.920245	0.912589	LOC100138326, MCM7, CCND2	208	182	9430	0.747306	1	0.999954	100
Annotation Cluster 71	Enrichment Score: 0.04101470037551726
Category	Term	Count	%	PValue	Genes	List Total	Pop Hits	Pop Total	Fold Enrichment	Bonferroni	Benjamini	FDR
GOTERM_BP_ALL	GO:0006508~proteolysis	11	3.37423	0.875908	SPSB1, UFM1, FAP, THOP1, MMP9, MMP19, SPCS3, PGA5, UBE2C, USP32, PLAU	208	615	9430	0.810897	1	0.999866	100
GOTERM_BP_ALL	GO:0043632~modification-dependent macromolecule catabolic process	4	1.22699	0.877886	SPSB1, UFM1, UBE2C, USP32	208	226	9430	0.802417	1	0.999866	100
GOTERM_BP_ALL	GO:0019941~modification-dependent protein catabolic process	4	1.22699	0.877886	SPSB1, UFM1, UBE2C, USP32	208	226	9430	0.802417	1	0.999866	100
GOTERM_BP_ALL	GO:0044265~cellular macromolecule catabolic process	5	1.53374	0.885142	SPSB1, UFM1, UBE2C, USP32, FEN1	208	290	9430	0.781664	1	0.999886	100
GOTERM_BP_ALL	GO:0051603~proteolysis involved in cellular protein catabolic process	4	1.22699	0.912009	SPSB1, UFM1, UBE2C, USP32	208	247	9430	0.734195	1	0.999954	100
GOTERM_BP_ALL	GO:0044257~cellular protein catabolic process	4	1.22699	0.913396	SPSB1, UFM1, UBE2C, USP32	208	248	9430	0.731234	1	0.999954	100
GOTERM_BP_ALL	GO:0009057~macromolecule catabolic process	5	1.53374	0.932583	SPSB1, UFM1, UBE2C, USP32, FEN1	208	327	9430	0.693219	1	0.999979	100
GOTERM_BP_ALL	GO:0044248~cellular catabolic process	7	2.14724	0.933225	SPSB1, UFM1, MAOA, NOS3, UBE2C, USP32, FEN1	208	448	9430	0.708383	1	0.999979	100
GOTERM_BP_ALL	GO:0030163~protein catabolic process	4	1.22699	0.937277	SPSB1, UFM1, UBE2C, USP32	208	268	9430	0.676665	1	0.999983	100
GOTERM_BP_ALL	GO:0009056~catabolic process	9	2.76074	0.957867	SPSB1, LOC614107, UFM1, MAOA, GALE, NOS3, UBE2C, USP32, FEN1	208	601	9430	0.678917	1	0.999995	100
Annotation Cluster 72	Enrichment Score: 0.010497875592089078
Category	Term	Count	%	PValue	Genes	List Total	Pop Hits	Pop Total	Fold Enrichment	Bonferroni	Benjamini	FDR
GOTERM_MF_ALL	GO:0022836~gated channel activity	3	0.920245	0.921485	TRPC4, CLIC1, KCNH2	227	204	11163	0.72318	1	0.99998	100
GOTERM_BP_ALL	GO:0030001~metal ion transport	4	1.22699	0.952648	TRPC4, SFXN1, KCNH2, CDK2	208	285	9430	0.636302	1	0.999993	100
GOTERM_MF_ALL	GO:0005215~transporter activity	11	3.37423	0.968088	SLC1A5, TRPC4, SLC16A1, NUP160, SFXN1, SLCO3A1, CLIC1, KCNH2, STEAP2, KPNA2, SLC17A9	227	803	11163	0.673647	1	0.999999	100
GOTERM_BP_ALL	GO:0006811~ion transport	7	2.14724	0.971654	TRPC4, SLC16A1, SFXN1, SLCO3A1, CLIC1, KCNH2, CDK2	208	511	9430	0.621048	1	0.999999	100
GOTERM_MF_ALL	GO:0005216~ion channel activity	3	0.920245	0.974014	TRPC4, CLIC1, KCNH2	227	268	11163	0.55048	1	0.999999	100
GOTERM_MF_ALL	GO:0022838~substrate specific channel activity	3	0.920245	0.97536	TRPC4, CLIC1, KCNH2	227	271	11163	0.544386	1	0.999999	100
GOTERM_MF_ALL	GO:0022803~passive transmembrane transporter activity	3	0.920245	0.97705	TRPC4, CLIC1, KCNH2	227	275	11163	0.536468	1	0.999999	100
GOTERM_MF_ALL	GO:0015267~channel activity	3	0.920245	0.97705	TRPC4, CLIC1, KCNH2	227	275	11163	0.536468	1	0.999999	100
GOTERM_MF_ALL	GO:0008324~cation transmembrane transporter activity	4	1.22699	0.977586	SLC1A5, TRPC4, SFXN1, KCNH2	227	357	11163	0.550994	1	0.999999	100
GOTERM_BP_ALL	GO:0006812~cation transport	4	1.22699	0.986426	TRPC4, SFXN1, KCNH2, CDK2	208	357	9430	0.507972	1	1	100
GOTERM_MF_ALL	GO:0022891~substrate-specific transmembrane transporter activity	6	1.84049	0.990721	SLC1A5, TRPC4, SLC16A1, SFXN1, CLIC1, KCNH2	227	565	11163	0.522225	1	1	100
GOTERM_MF_ALL	GO:0022892~substrate-specific transporter activity	7	2.14724	0.991791	SLC1A5, TRPC4, SLC16A1, SFXN1, CLIC1, KCNH2, KPNA2	227	646	11163	0.532869	1	1	100
GOTERM_BP_ALL	GO:0055085~transmembrane transport	4	1.22699	0.992407	TRPC4, SLC16A1, SFXN1, TIMM13	208	389	9430	0.466185	1	1	100
GOTERM_MF_ALL	GO:0015075~ion transmembrane transporter activity	5	1.53374	0.992802	SLC1A5, TRPC4, SFXN1, CLIC1, KCNH2	227	506	11163	0.485931	1	1	100
GOTERM_MF_ALL	GO:0022857~transmembrane transporter activity	6	1.84049	0.995355	SLC1A5, TRPC4, SLC16A1, SFXN1, CLIC1, KCNH2	227	611	11163	0.482909	1	1	100
Annotation Cluster 73	Enrichment Score: 2.2472286806646613E-5
Category	Term	Count	%	PValue	Genes	List Total	Pop Hits	Pop Total	Fold Enrichment	Bonferroni	Benjamini	FDR
GOTERM_MF_ALL	GO:0004872~receptor activity	15	4.60123	0.999896	TNFRSF6B, TSPO, TRPC4, GPR68, GPRC5B, HMMR, PLAUR, PGR, ITGAV, PDGFRL, NTRK2, PDGFRA, STRA6, LOXL4, SELE	227	1518	11163	0.485931	1	1	100
GOTERM_MF_ALL	GO:0004871~signal transducer activity	17	5.21472	0.999948	TNFRSF6B, TSPO, TRPC4, GPR68, GPRC5B, HMMR, PLAUR, PGR, PLK1, ITGAV, NTRK2, PDGFRL, PDGFRA, STRA6, LOXL4, KCNH2, SELE	227	1704	11163	0.490608	1	1	100
GOTERM_MF_ALL	GO:0060089~molecular transducer activity	17	5.21472	0.999948	TNFRSF6B, TSPO, TRPC4, GPR68, GPRC5B, HMMR, PLAUR, PGR, PLK1, ITGAV, NTRK2, PDGFRL, PDGFRA, STRA6, LOXL4, KCNH2, SELE	227	1704	11163	0.490608	1	1	100
GOTERM_MF_ALL	GO:0004888~transmembrane receptor activity	6	1.84049	1	NTRK2, PDGFRA, LOXL4, GPR68, GPRC5B, SELE	227	1241	11163	0.237758	1	1	100
Annotation Cluster 74	Enrichment Score: 5.684469333837008E-11
Category	Term	Count	%	PValue	Genes	List Total	Pop Hits	Pop Total	Fold Enrichment	Bonferroni	Benjamini	FDR
GOTERM_CC_ALL	GO:0016021~integral to membrane	29	8.89571	1	NXT1, TSPO, NUP160, CDH1, SFXN1, GPR68, GPRC5B, SLC1A5, SLC16A1, PTGES, ITGAV, LRRC59, STRA6, SLCO3A1, PLP2, TRPC4, MAOA, TMEM120B, CLIC1, REEP4, AAAS, NRM, NTRK2, SPCS3, STEAP2, KCNH2, SELE, KPNA2, FKBP11	209	3006	9556	0.441102	1	1	100
GOTERM_CC_ALL	GO:0031224~intrinsic to membrane	30	9.20245	1	NXT1, TSPO, NUP160, CDH1, SFXN1, GPR68, GPRC5B, SLC1A5, SLC16A1, PTGES, ITGAV, LRRC59, STRA6, SLCO3A1, PLP2, TRPC4, MAOA, TMEM120B, CLIC1, REEP4, PLAUR, AAAS, NRM, NTRK2, SPCS3, STEAP2, KCNH2, SELE, KPNA2, FKBP11	209	3101	9556	0.442333	1	1	100
GOTERM_CC_ALL	GO:0016020~membrane	50	15.3374	1	TSPO, SELENBP1, LSR, SLC1A5, EFHD1, SLC16A1, PTGES, FAP, LRRC59, RALA, STRA6, NOS3, LOXL4, LOC100138326, CYCS, CLIC1, PLAUR, CD83, AAAS, NRM, PDGFRA, STEAP2, KCNH2, KPNA2, FKBP11, NXT1, NUP160, CDH1, SFXN1, TIMM13, GPR68, GPRC5B, ITGAV, KRT8, SLCO3A1, PLP2, SHMT2, TRPC4, AK1, MAOA, TMEM120B, LMNA, AK2, REEP4, S100A12, NTRK2, PCNA, SPCS3, SELE, SLC17A9	209	4424	9556	0.516755	1	1	100
GOTERM_CC_ALL	GO:0044425~membrane part	35	10.7362	1	NXT1, TSPO, NUP160, SFXN1, CDH1, SELENBP1, GPR68, GPRC5B, SLC1A5, SLC16A1, PTGES, ITGAV, LRRC59, NOS3, STRA6, SLCO3A1, LOC100138326, PLP2, TRPC4, MAOA, TMEM120B, CYCS, CLIC1, REEP4, PLAUR, CD83, AAAS, NRM, NTRK2, SPCS3, KCNH2, STEAP2, SELE, KPNA2, FKBP11	209	3626	9556	0.441337	1	1	100

## Sheet: high in d11
Enriched GO terms in the mid-luteal (day 11) stage
Annotation Cluster 1	Enrichment Score: 4.861901452644415
Category	Term	Count	%	PValue	Genes	List Total	Pop Hits	Pop Total	Fold Enrichment	Bonferroni	Benjamini	FDR
GOTERM_MF_ALL	GO:0001871~pattern binding	10	3.40136	3.27221e-06	LPL, BGN, EGFLAM, LOC783195, APOE, STAB1, ENPP2, FGF1, GPNMB, LRPAP1	202	68	11163	8.12682	0.00138646	0.00138646	0.00460269
GOTERM_MF_ALL	GO:0030247~polysaccharide binding	10	3.40136	3.27221e-06	LPL, BGN, EGFLAM, LOC783195, APOE, STAB1, ENPP2, FGF1, GPNMB, LRPAP1	202	68	11163	8.12682	0.00138646	0.00138646	0.00460269
GOTERM_MF_ALL	GO:0005539~glycosaminoglycan binding	9	3.06122	6.50791e-06	LPL, BGN, EGFLAM, LOC783195, APOE, STAB1, FGF1, GPNMB, LRPAP1	202	56	11163	8.88145	0.00275556	0.00137873	0.00915382
GOTERM_MF_ALL	GO:0030246~carbohydrate binding	13	4.42177	1.43241e-05	LPL, LOC783195, ENPP2, LGALS9, LRPAP1, EGFLAM, BGN, CLEC3B, STAB1, APOE, GPNMB, FGF1, MAN2B1	202	148	11163	4.85413	0.00605506	0.00202244	0.0201468
GOTERM_MF_ALL	GO:0008201~heparin binding	6	2.04082	0.000491248	LPL, LOC783195, APOE, FGF1, GPNMB, LRPAP1	202	37	11163	8.96147	0.188069	0.0341275	0.688791
Annotation Cluster 2	Enrichment Score: 4.1694617680646875
Category	Term	Count	%	PValue	Genes	List Total	Pop Hits	Pop Total	Fold Enrichment	Bonferroni	Benjamini	FDR
GOTERM_CC_ALL	GO:0005773~vacuole	11	3.7415	5.6996e-05	GNS, CTSL2, LAMP1, LAPTM5, MAP1LC3A, PSAP, SCARB2, CTSS, MAN2B1, SRGN, CD74	192	108	9556	5.06925	0.0109403	0.00366013	0.0709985
GOTERM_CC_ALL	GO:0000323~lytic vacuole	10	3.40136	7.37709e-05	GNS, CTSL2, LAMP1, LAPTM5, PSAP, SCARB2, CTSS, MAN2B1, SRGN, CD74	192	90	9556	5.53009	0.0141374	0.00284361	0.0918857
GOTERM_CC_ALL	GO:0005764~lysosome	10	3.40136	7.37709e-05	GNS, CTSL2, LAMP1, LAPTM5, PSAP, SCARB2, CTSS, MAN2B1, SRGN, CD74	192	90	9556	5.53009	0.0141374	0.00284361	0.0918857
Annotation Cluster 3	Enrichment Score: 3.0903351085083504
Category	Term	Count	%	PValue	Genes	List Total	Pop Hits	Pop Total	Fold Enrichment	Bonferroni	Benjamini	FDR
GOTERM_BP_ALL	GO:0006955~immune response	20	6.80272	7.77745e-06	GBP5, LOC508666, C4A, ENPP2, BLA-DQB, TLR4, FCGRT, C1S, CD74, C1QA, C1QB, CCL21, BOLA-DMB, CFH, CD300LG, VNN1, BOLA-DRA, BOLA-N, GBP4, BOLA-DRB3	193	293	9430	3.33516	0.0109063	0.0109063	0.012825
GOTERM_BP_ALL	GO:0048584~positive regulation of response to stimulus	12	4.08163	1.93935e-05	C1QA, C1QB, C4A, S100B, PVRL2, BRE, CFH, NFKBIA, BOLA-DRA, TLR4, IGF2, C1S	193	114	9430	5.14317	0.0269746	0.00907361	0.031977
GOTERM_BP_ALL	GO:0050896~response to stimulus	45	15.3061	7.15145e-05	THRA, ENPP2, BLA-DQB, MST1, NFKBIA, TLR4, FCGRT, CNP, C1S, CD74, FGG, CRY2, CCL21, APOE, TAP1, CFH, VNN1, BOLA-DRA, TIE1, SEPP1, NQO1, BOLA-N, MAN2B1, BOLA-DRB3, GHR, UNC119, GBP5, LOC783195, C4A, LOC508666, NR4A2, CST3, DDO, SOD3, ITPR1, C1QA, C1QB, DDR1, GLUL, S100B, HSPB6, BOLA-DMB, BRE, CD300LG, GBP4	193	1210	9430	1.81711	0.0959214	0.0199658	0.117869
GOTERM_BP_ALL	GO:0002684~positive regulation of immune system process	12	4.08163	7.58878e-05	C1QA, C1QB, C4A, S100B, PVRL2, CFH, VNN1, NFKBIA, BOLA-DRA, TLR4, C1S, CD74	193	132	9430	4.44183	0.10148	0.0176762	0.125073
GOTERM_BP_ALL	GO:0051605~protein maturation by peptide bond cleavage	7	2.38095	0.000105707	C1QA, C1QB, C4A, CFH, SCG5, C1S, SRGN	193	38	9430	9.00055	0.138478	0.0210684	0.174179
GOTERM_BP_ALL	GO:0051604~protein maturation	8	2.72109	0.000115417	C1QA, AGA, C1QB, C4A, CFH, SCG5, C1S, SRGN	193	55	9430	7.10692	0.150194	0.0201378	0.190163
GOTERM_BP_ALL	GO:0050778~positive regulation of immune response	9	3.06122	0.00016156	C1QA, C1QB, C4A, S100B, PVRL2, CFH, NFKBIA, BOLA-DRA, C1S	193	77	9430	5.71092	0.203731	0.0249954	0.266095
GOTERM_BP_ALL	GO:0048518~positive regulation of biological process	32	10.8844	0.000164201	FST, NFKBIA, TLR4, C1S, CD74, CALCOCO1, AGTR1, GPC3, APOE, PVRL2, JUND, CFH, ERAP1, VNN1, BOLA-DRA, FGF1, GHR, LPL, VAV3, FLT1, LOC783195, C4A, NR4A2, NR4A1, IGF2, PFKM, C1QA, C1QB, EGFLAM, S100B, BRE, NR5A1	193	767	9430	2.03849	0.206691	0.0228882	0.27044
GOTERM_BP_ALL	GO:0002526~acute inflammatory response	7	2.38095	0.000214526	C1QA, C1QB, C4A, CFH, VNN1, TLR4, C1S	193	43	9430	7.95397	0.261042	0.0271266	0.353188
GOTERM_BP_ALL	GO:0002376~immune system process	22	7.48299	0.000340187	GBP5, LOC508666, C4A, ENPP2, BLA-DQB, NFKBIA, MINK1, TLR4, FCGRT, C1S, CD74, C1QA, C1QB, CCL21, BOLA-DMB, CFH, CD300LG, VNN1, BOLA-DRA, BOLA-N, GBP4, BOLA-DRB3	193	452	9430	2.37815	0.381059	0.031477	0.559527
GOTERM_BP_ALL	GO:0016064~immunoglobulin mediated immune response	6	2.04082	0.000427718	C1QA, C1QB, C4A, BOLA-DRA, C1S, CD74	193	32	9430	9.16127	0.452948	0.0369989	0.703018
GOTERM_BP_ALL	GO:0002682~regulation of immune system process	13	4.42177	0.000449406	C1QA, C1QB, C4A, S100B, PVRL2, CFH, VNN1, NFKBIA, BOLA-DRA, TLR4, C1S, VSIG4, CD74	193	188	9430	3.37862	0.469431	0.0365962	0.738541
GOTERM_BP_ALL	GO:0019724~B cell mediated immunity	6	2.04082	0.000495855	C1QA, C1QB, C4A, BOLA-DRA, C1S, CD74	193	33	9430	8.88366	0.503081	0.0381066	0.814581
GOTERM_BP_ALL	GO:0006956~complement activation	5	1.70068	0.000507955	C1QA, C1QB, C4A, CFH, C1S	193	19	9430	12.8579	0.511491	0.0370032	0.83438
GOTERM_BP_ALL	GO:0002541~activation of plasma proteins involved in acute inflammatory response	5	1.70068	0.000507955	C1QA, C1QB, C4A, CFH, C1S	193	19	9430	12.8579	0.511491	0.0370032	0.83438
GOTERM_BP_ALL	GO:0048583~regulation of response to stimulus	13	4.42177	0.0005172	C1QA, C1QB, C4A, S100B, APOE, PVRL2, BRE, CFH, NFKBIA, BOLA-DRA, TLR4, IGF2, C1S	193	191	9430	3.32556	0.517821	0.0358149	0.849506
GOTERM_BP_ALL	GO:0016485~protein processing	7	2.38095	0.000615558	C1QA, C1QB, C4A, CFH, SCG5, C1S, SRGN	193	52	9430	6.57732	0.580295	0.0405001	1.01029
GOTERM_BP_ALL	GO:0002250~adaptive immune response	6	2.04082	0.00122518	C1QA, C1QB, C4A, BOLA-DRA, C1S, CD74	193	40	9430	7.32902	0.822461	0.0755636	2.00138
GOTERM_BP_ALL	GO:0002449~lymphocyte mediated immunity	6	2.04082	0.00122518	C1QA, C1QB, C4A, BOLA-DRA, C1S, CD74	193	40	9430	7.32902	0.822461	0.0755636	2.00138
GOTERM_BP_ALL	GO:0002460~adaptive immune response based on somatic recombination of immune receptors built from immunoglobulin superfamily domains	6	2.04082	0.00122518	C1QA, C1QB, C4A, BOLA-DRA, C1S, CD74	193	40	9430	7.32902	0.822461	0.0755636	2.00138
GOTERM_BP_ALL	GO:0045087~innate immune response	7	2.38095	0.00144322	C1QA, C1QB, C4A, CFH, VNN1, TLR4, C1S	193	61	9430	5.6069	0.869504	0.0847331	2.35359
GOTERM_BP_ALL	GO:0050776~regulation of immune response	9	3.06122	0.00167827	C1QA, C1QB, C4A, S100B, PVRL2, CFH, NFKBIA, BOLA-DRA, C1S	193	109	9430	4.03432	0.906365	0.0939684	2.73195
GOTERM_BP_ALL	GO:0006959~humoral immune response	5	1.70068	0.00175277	C1QA, C1QB, C4A, CFH, C1S	193	26	9430	9.39617	0.915717	0.0942058	2.85159
GOTERM_BP_ALL	GO:0002443~leukocyte mediated immunity	6	2.04082	0.00209567	C1QA, C1QB, C4A, BOLA-DRA, C1S, CD74	193	45	9430	6.51468	0.948077	0.100254	3.40044
GOTERM_BP_ALL	GO:0002253~activation of immune response	6	2.04082	0.00254634	C1QA, C1QB, C4A, CFH, NFKBIA, C1S	193	47	9430	6.23746	0.972537	0.116587	4.11737
GOTERM_BP_ALL	GO:0002455~humoral immune response mediated by circulating immunoglobulin	4	1.36054	0.00256306	C1QA, C1QB, C4A, C1S	193	14	9430	13.96	0.973178	0.113628	4.14386
GOTERM_BP_ALL	GO:0006958~complement activation, classical pathway	4	1.36054	0.00256306	C1QA, C1QB, C4A, C1S	193	14	9430	13.96	0.973178	0.113628	4.14386
GOTERM_BP_ALL	GO:0002252~immune effector process	7	2.38095	0.00293105	C1QA, C1QB, C4A, CFH, BOLA-DRA, C1S, CD74	193	70	9430	4.88601	0.984059	0.124982	4.72539
GOTERM_BP_ALL	GO:0006952~defense response	11	3.7415	0.0157452	C1QA, C1QB, C4A, TAP1, CST3, CFH, VNN1, BOLA-DRA, TLR4, C1S, CD74	193	223	9430	2.41014	1	0.378807	23.0273
GOTERM_BP_ALL	GO:0006954~inflammatory response	7	2.38095	0.0192814	C1QA, C1QB, C4A, CFH, VNN1, TLR4, C1S	193	104	9430	3.28866	1	0.410175	27.4631
GOTERM_BP_ALL	GO:0006950~response to stress	22	7.48299	0.0218327	C4A, LOC783195, MST1, NR4A2, CST3, TLR4, C1S, ITPR1, SOD3, CD74, C1QA, C1QB, FGG, CRY2, HSPB6, APOE, TAP1, CFH, BRE, VNN1, BOLA-DRA, NQO1	193	645	9430	1.66655	1	0.432158	30.5131
GOTERM_BP_ALL	GO:0009611~response to wounding	9	3.06122	0.0264525	C1QA, C1QB, FGG, C4A, MST1, CFH, VNN1, TLR4, C1S	193	175	9430	2.51281	1	0.473067	35.7316
GOTERM_BP_ALL	GO:0009605~response to external stimulus	12	4.08163	0.0490584	C1QA, C1QB, FGG, C4A, ENPP2, NR4A2, MST1, CFH, VNN1, TLR4, C1S, TIE1	193	307	9430	1.90984	1	0.583404	56.375
Annotation Cluster 4	Enrichment Score: 2.863684570335776
Category	Term	Count	%	PValue	Genes	List Total	Pop Hits	Pop Total	Fold Enrichment	Bonferroni	Benjamini	FDR
GOTERM_MF_ALL	GO:0046983~protein dimerization activity	15	5.10204	4.13101e-05	CREM, NR4A2, NR4A1, AGTR1, C1QB, CYBB, S100B, APOE, DBP, JUND, PVRL2, ROBO2, DPYD, CSF1R, GHR	202	219	11163	3.78509	0.0173633	0.00436939	0.0580923
GOTERM_MF_ALL	GO:0042802~identical protein binding	12	4.08163	0.00541705	C1QB, GLUL, FLT1, S100B, APOE, PVRL2, NFKBIA, NR4A1, PFKM, DPYD, GHR, CSF1R	202	249	11163	2.66325	0.900049	0.174629	7.3559
GOTERM_MF_ALL	GO:0042803~protein homodimerization activity	8	2.72109	0.0114585	C1QB, S100B, APOE, PVRL2, NR4A1, DPYD, GHR, CSF1R	202	136	11163	3.25073	0.992452	0.278024	14.9652
Annotation Cluster 5	Enrichment Score: 2.724319830795242
Category	Term	Count	%	PValue	Genes	List Total	Pop Hits	Pop Total	Fold Enrichment	Bonferroni	Benjamini	FDR
GOTERM_CC_ALL	GO:0031012~extracellular matrix	13	4.42177	0.000230476	ASPN, LOC783195, SPARCL1, ELN, TIMP2, TIMP3, EGFLAM, GPC3, BGN, SPINT2, WNT11, AGRN, FGF1	192	178	9556	3.63495	0.043512	0.00738708	0.286813
GOTERM_CC_ALL	GO:0005578~proteinaceous extracellular matrix	12	4.08163	0.000416363	ASPN, GPC3, BGN, EGFLAM, LOC783195, SPARCL1, ELN, WNT11, AGRN, TIMP2, FGF1, TIMP3	192	163	9556	3.66411	0.0772295	0.0114164	0.517586
GOTERM_CC_ALL	GO:0005604~basement membrane	5	1.70068	0.00552599	EGFLAM, LOC783195, AGRN, TIMP2, TIMP3	192	36	9556	6.91262	0.656811	0.0789742	6.67194
GOTERM_CC_ALL	GO:0044420~extracellular matrix part	5	1.70068	0.0238898	EGFLAM, LOC783195, AGRN, TIMP2, TIMP3	192	55	9556	4.52462	0.990597	0.240057	26.0144
Annotation Cluster 6	Enrichment Score: 2.5530195307506705
Category	Term	Count	%	PValue	Genes	List Total	Pop Hits	Pop Total	Fold Enrichment	Bonferroni	Benjamini	FDR
GOTERM_BP_ALL	GO:0006629~lipid metabolic process	24	8.16327	1.55039e-05	PLD3, CYB5R3, TM7SF2, LPL, LOC783195, ENPP2, PSAP, CREM, ABHD4, PIGS, ACLY, CHPT1, PHYH, FADS6, TECR, CD74, ACSM1, APOE, PLA2G12A, FABP3, SCD5, PLA2G2D1, SC5DL, GHR	193	423	9430	2.7722	0.0216234	0.0108708	0.0255644
GOTERM_BP_ALL	GO:0008610~lipid biosynthetic process	14	4.7619	3.92081e-05	TM7SF2, CYB5R3, LPL, LOC783195, ACLY, PIGS, CHPT1, FADS6, TECR, CD74, ACSM1, FABP3, SCD5, SC5DL	193	169	9430	4.04758	0.053784	0.013726	0.0646384
GOTERM_BP_ALL	GO:0044255~cellular lipid metabolic process	17	5.78231	0.000227501	LPL, LOC783195, PSAP, CREM, PIGS, CHPT1, PHYH, FADS6, CD74, ACSM1, APOE, PLA2G12A, FABP3, SCD5, PLA2G2D1, SC5DL, GHR	193	285	9430	2.91446	0.274441	0.0263802	0.374511
GOTERM_BP_ALL	GO:0009308~amine metabolic process	13	4.42177	0.00199074	ALDH6A1, ASS1, NR4A2, CHPT1, DDO, GNS, AMDHD1, GLUL, EGFLAM, BGN, FABP3, ENOSF1, GHR	193	223	9430	2.84835	0.93978	0.098833	3.2328
GOTERM_BP_ALL	GO:0016053~organic acid biosynthetic process	8	2.72109	0.00336719	LPL, GLUL, ACSM1, ASS1, SCD5, FADS6, CD74, SC5DL	193	96	9430	4.07168	0.991398	0.138101	5.41034
GOTERM_BP_ALL	GO:0046394~carboxylic acid biosynthetic process	8	2.72109	0.00336719	LPL, GLUL, ACSM1, ASS1, SCD5, FADS6, CD74, SC5DL	193	96	9430	4.07168	0.991398	0.138101	5.41034
GOTERM_BP_ALL	GO:0006519~cellular amino acid and derivative metabolic process	12	4.08163	0.00347611	ALDH6A1, AMDHD1, GLUL, ASS1, NR4A2, FABP3, VNN1, CHPT1, DDO, MGST1, GHR, ENOSF1	193	208	9430	2.81885	0.992626	0.138244	5.58068
GOTERM_BP_ALL	GO:0006633~fatty acid biosynthetic process	6	2.04082	0.00506707	LPL, ACSM1, SCD5, FADS6, CD74, SC5DL	193	55	9430	5.33019	0.999225	0.185067	8.03604
GOTERM_BP_ALL	GO:0043436~oxoacid metabolic process	15	5.10204	0.00621957	ALDH6A1, LPL, ASS1, PHYH, FADS6, DDO, CD74, AMDHD1, FOLH1, ACSM1, GLUL, SCD5, SC5DL, ENOSF1, GHR	193	323	9430	2.26905	0.999849	0.216795	9.77712
GOTERM_BP_ALL	GO:0019752~carboxylic acid metabolic process	15	5.10204	0.00621957	ALDH6A1, LPL, ASS1, PHYH, FADS6, DDO, CD74, AMDHD1, FOLH1, ACSM1, GLUL, SCD5, SC5DL, ENOSF1, GHR	193	323	9430	2.26905	0.999849	0.216795	9.77712
GOTERM_BP_ALL	GO:0006082~organic acid metabolic process	15	5.10204	0.0063865	ALDH6A1, LPL, ASS1, PHYH, FADS6, DDO, CD74, AMDHD1, FOLH1, ACSM1, GLUL, SCD5, SC5DL, ENOSF1, GHR	193	324	9430	2.26204	0.999881	0.216636	10.0267
GOTERM_BP_ALL	GO:0042180~cellular ketone metabolic process	15	5.10204	0.00826164	ALDH6A1, LPL, ASS1, PHYH, FADS6, DDO, CD74, AMDHD1, FOLH1, ACSM1, GLUL, SCD5, SC5DL, ENOSF1, GHR	193	334	9430	2.19432	0.999992	0.259131	12.7863
GOTERM_BP_ALL	GO:0006631~fatty acid metabolic process	8	2.72109	0.008571	LPL, ACSM1, SCD5, FADS6, PHYH, CD74, SC5DL, GHR	193	114	9430	3.42878	0.999995	0.261719	13.2338
GOTERM_BP_ALL	GO:0044106~cellular amine metabolic process	10	3.40136	0.0124014	ALDH6A1, AMDHD1, GLUL, ASS1, NR4A2, FABP3, CHPT1, DDO, GHR, ENOSF1	193	183	9430	2.66995	1	0.329608	18.5996
GOTERM_BP_ALL	GO:0032787~monocarboxylic acid metabolic process	9	3.06122	0.0170254	LPL, ACSM1, FOLH1, SCD5, FADS6, PHYH, CD74, SC5DL, GHR	193	161	9430	2.73131	1	0.383841	24.6618
GOTERM_BP_ALL	GO:0006520~cellular amino acid metabolic process	7	2.38095	0.0698292	ALDH6A1, AMDHD1, GLUL, ASS1, DDO, GHR, ENOSF1	193	142	9430	2.4086	1	0.643338	69.6913
Annotation Cluster 7	Enrichment Score: 2.10207823379689
Category	Term	Count	%	PValue	Genes	List Total	Pop Hits	Pop Total	Fold Enrichment	Bonferroni	Benjamini	FDR
GOTERM_BP_ALL	GO:0002504~antigen processing and presentation of peptide or polysaccharide antigen via MHC class II	5	1.70068	0.000322013	BLA-DQB, BOLA-DMB, BOLA-DRA, BOLA-DRB3, CD74	193	17	9430	14.3706	0.364988	0.0343286	0.52971
GOTERM_CC_ALL	GO:0042613~MHC class II protein complex	4	1.36054	0.00434717	BLA-DQB, BOLA-DMB, BOLA-DRA, BOLA-DRB3	192	17	9556	11.7108	0.568649	0.0735908	5.28401
GOTERM_BP_ALL	GO:0019882~antigen processing and presentation	7	2.38095	0.00640729	BLA-DQB, BOLA-DMB, BOLA-DRA, FCGRT, BOLA-N, BOLA-DRB3, CD74	193	82	9430	4.17098	0.999884	0.212198	10.0578
GOTERM_CC_ALL	GO:0042611~MHC protein complex	6	2.04082	0.00779849	BLA-DQB, BOLA-DMB, BOLA-DRA, FCGRT, BOLA-N, BOLA-DRB3	192	62	9556	4.81653	0.779313	0.102309	9.29489
GOTERM_BP_ALL	GO:0048002~antigen processing and presentation of peptide antigen	4	1.36054	0.0109023	BOLA-DRA, BOLA-N, BOLA-DRB3, CD74	193	23	9430	8.49741	1	0.307893	16.5378
GOTERM_BP_ALL	GO:0002495~antigen processing and presentation of peptide antigen via MHC class II	3	1.02041	0.0135127	BOLA-DRA, BOLA-DRB3, CD74	193	9	9430	16.2867	1	0.34099	20.097
GOTERM_BP_ALL	GO:0019886~antigen processing and presentation of exogenous peptide antigen via MHC class II	3	1.02041	0.0135127	BOLA-DRA, BOLA-DRB3, CD74	193	9	9430	16.2867	1	0.34099	20.097
GOTERM_BP_ALL	GO:0002478~antigen processing and presentation of exogenous peptide antigen	3	1.02041	0.0238009	BOLA-DRA, BOLA-DRB3, CD74	193	12	9430	12.215	1	0.448922	32.7832
GOTERM_BP_ALL	GO:0019884~antigen processing and presentation of exogenous antigen	3	1.02041	0.0363862	BOLA-DRA, BOLA-DRB3, CD74	193	15	9430	9.77202	1	0.536314	45.7319
Annotation Cluster 8	Enrichment Score: 1.5964772962819584
Category	Term	Count	%	PValue	Genes	List Total	Pop Hits	Pop Total	Fold Enrichment	Bonferroni	Benjamini	FDR
GOTERM_BP_ALL	GO:0016042~lipid catabolic process	8	2.72109	0.00179917	PLD3, LPL, APOE, ENPP2, PLA2G12A, ABHD4, PLA2G2D1, PHYH	193	86	9430	4.54513	0.921063	0.0930411	2.92602
GOTERM_MF_ALL	GO:0016298~lipase activity	5	1.70068	0.016005	PLD3, LPL, ABHD6, PLA2G12A, PLA2G2D1	202	54	11163	5.11689	0.998931	0.347904	20.3041
GOTERM_MF_ALL	GO:0004620~phospholipase activity	4	1.36054	0.0419227	PLD3, LPL, PLA2G12A, PLA2G2D1	202	43	11163	5.14069	1	0.530744	45.2512
GOTERM_BP_ALL	GO:0006644~phospholipid metabolic process	6	2.04082	0.0459515	LPL, PLA2G12A, FABP3, PIGS, PLA2G2D1, CHPT1	193	96	9430	3.05376	1	0.568112	53.9641
GOTERM_BP_ALL	GO:0019637~organophosphate metabolic process	6	2.04082	0.0649893	LPL, PLA2G12A, FABP3, PIGS, PLA2G2D1, CHPT1	193	106	9430	2.76567	1	0.631144	66.9831
GOTERM_MF_ALL	GO:0004091~carboxylesterase activity	4	1.36054	0.0731505	LPL, ABHD6, PLA2G12A, PLA2G2D1	202	54	11163	4.09351	1	0.634513	65.6488
Annotation Cluster 9	Enrichment Score: 1.516951229257121
Category	Term	Count	%	PValue	Genes	List Total	Pop Hits	Pop Total	Fold Enrichment	Bonferroni	Benjamini	FDR
GOTERM_BP_ALL	GO:0051239~regulation of multicellular organismal process	20	6.80272	0.000322448	THRA, FST, NR4A2, CST3, NFKBIA, TLR4, TIMP2, TNNI3, CD74, LRPAP1, TNNT1, S100B, APOE, JUND, VNN1, ERAP1, TIE1, VSIG4, SRGN, GHR	193	386	9430	2.53161	0.365378	0.0319586	0.530424
GOTERM_BP_ALL	GO:0050793~regulation of developmental process	11	3.7415	0.0423915	LPL, FST, JUND, CST3, VNN1, NFKBIA, ERAP1, TIE1, TIMP2, SRGN, CD74	193	263	9430	2.04358	1	0.566844	51.0479
GOTERM_BP_ALL	GO:0048519~negative regulation of biological process	20	6.80272	0.0637042	THRA, LOC783195, FST, NR4A2, CST3, NFKBIA, NOSTRIN, TIMP2, TIMP3, CD74, LRPAP1, DDR1, TNNT1, GPC3, APOE, RGS5, VNN1, TIE1, VSIG4, SRGN	193	642	9430	1.52212	1	0.62744	66.2267
GOTERM_BP_ALL	GO:0048523~negative regulation of cellular process	18	6.12245	0.0736934	THRA, LOC783195, FST, NR4A2, CST3, NFKBIA, NOSTRIN, TIMP2, TIMP3, CD74, DDR1, GPC3, APOE, RGS5, VNN1, TIE1, VSIG4, SRGN	193	571	9430	1.54025	1	0.652917	71.7022
GOTERM_BP_ALL	GO:0009892~negative regulation of metabolic process	7	2.38095	0.405423	THRA, LOC783195, APOE, FST, CST3, NOSTRIN, TIMP3	193	251	9430	1.36263	1	0.967468	99.9811
Annotation Cluster 10	Enrichment Score: 1.4187101902331911
Category	Term	Count	%	PValue	Genes	List Total	Pop Hits	Pop Total	Fold Enrichment	Bonferroni	Benjamini	FDR
GOTERM_CC_ALL	GO:0031982~vesicle	12	4.08163	0.0211009	LAMP1, TF, NCK2, BGN, DYSF, NTS, MAP1LC3A, NOSTRIN, CNP, SCG5, GPNMB, ITPR1	192	273	9556	2.18773	0.983691	0.226827	23.3368
GOTERM_CC_ALL	GO:0031988~membrane-bounded vesicle	10	3.40136	0.0349481	LAMP1, TF, NCK2, BGN, NTS, NOSTRIN, CNP, SCG5, GPNMB, ITPR1	192	223	9556	2.23188	0.998957	0.317113	35.8068
GOTERM_CC_ALL	GO:0031410~cytoplasmic vesicle	11	3.7415	0.0403837	LAMP1, TF, BGN, DYSF, NTS, MAP1LC3A, NOSTRIN, CNP, SCG5, GPNMB, ITPR1	192	265	9556	2.06596	0.999649	0.342116	40.1696
GOTERM_CC_ALL	GO:0016023~cytoplasmic membrane-bounded vesicle	9	3.06122	0.0709953	LAMP1, TF, BGN, NTS, NOSTRIN, CNP, SCG5, GPNMB, ITPR1	192	218	9556	2.05476	0.999999	0.460951	60.0537
Annotation Cluster 11	Enrichment Score: 1.3511367546003281
Category	Term	Count	%	PValue	Genes	List Total	Pop Hits	Pop Total	Fold Enrichment	Bonferroni	Benjamini	FDR
GOTERM_MF_ALL	GO:0048037~cofactor binding	9	3.06122	0.022716	ALDH6A1, ALAS1, CYBB, IVD, GCAT, MOSC2, DPYD, NQO1, NQO2	202	192	11163	2.59042	0.999941	0.401166	27.6181
GOTERM_MF_ALL	GO:0009055~electron carrier activity	7	2.38095	0.0432755	CYB5R3, CYBB, CYP2D14, IVD, DPYD, NQO1, NQO2	202	142	11163	2.7242	1	0.527778	46.3286
GOTERM_MF_ALL	GO:0050662~coenzyme binding	6	2.04082	0.0899533	ALDH6A1, CYBB, IVD, DPYD, NQO1, NQO2	202	132	11163	2.51193	1	0.670496	73.4431
Annotation Cluster 12	Enrichment Score: 1.3076731867396654
Category	Term	Count	%	PValue	Genes	List Total	Pop Hits	Pop Total	Fold Enrichment	Bonferroni	Benjamini	FDR
GOTERM_MF_ALL	GO:0016878~acid-thiol ligase activity	3	1.02041	0.0106859	ACSM1, ACLY, ACSS2	202	9	11163	18.4208	0.989488	0.277741	14.0255
GOTERM_MF_ALL	GO:0016877~ligase activity, forming carbon-sulfur bonds	3	1.02041	0.0189084	ACSM1, ACLY, ACSS2	202	12	11163	13.8156	0.999695	0.362157	23.5488
GOTERM_MF_ALL	GO:0016874~ligase activity	5	1.70068	0.5909	GLUL, ACSM1, ASS1, ACLY, ACSS2	202	228	11163	1.21189	1	0.991746	99.9997
Annotation Cluster 13	Enrichment Score: 1.2889122020601733
Category	Term	Count	%	PValue	Genes	List Total	Pop Hits	Pop Total	Fold Enrichment	Bonferroni	Benjamini	FDR
GOTERM_CC_ALL	GO:0005886~plasma membrane	44	14.966	6.12438e-05	CYB5R3, SLC39A14, TF, ARFGAP3, BLA-DQB, LHCGR, ITGB5, TLR4, NOSTRIN, FCGRT, BCAM, GJA5, CD74, MBP, AGTR1, PPP1R16B, DYSF, LAPTM5, SPINT2, PVRL2, VNN1, ROBO2, BOLA-DRA, GPNMB, BOLA-N, BOLA-DRB3, CSF1R, GHR, LPL, VAV3, FLT1, COL13A1, PFKM, SLC9A3R2, LRPAP1, LAMP1, DDR1, FOLH1, CYBB, BGN, EGFLAM, BOLA-DMB, CD300LG, VSIG4	192	1186	9556	1.84647	0.0117508	0.00295074	0.076288
GOTERM_CC_ALL	GO:0044459~plasma membrane part	28	9.52381	0.00096842	CYB5R3, TF, ARFGAP3, BLA-DQB, ITGB5, FCGRT, TLR4, GJA5, CD74, MBP, LAPTM5, PVRL2, ROBO2, BOLA-DRA, GPNMB, BOLA-N, BOLA-DRB3, GHR, CSF1R, FLT1, COL13A1, PFKM, SLC9A3R2, DDR1, LAMP1, FOLH1, EGFLAM, BOLA-DMB	192	715	9556	1.94907	0.170553	0.0205629	1.20006
GOTERM_CC_ALL	GO:0016020~membrane	89	30.2721	0.553198	CYB5R3, TM7SF2, CYP2D14, TSPAN4, NPNT, LHCGR, GCAT, CNP, BCAM, TLR4, CD151, GJA5, MBP, AGTR1, MCTP2, DYSF, GPC3, ST3GAL5, MAP1LC3A, SPINT2, ST3GAL6, VNN1, BOLA-DRA, ROBO2, SLC25A1, SCD5, TIE1, RAMP1, BOLA-DRB3, GHR, PLD3, RAMP3, PIGS, CTSS, PFKM, TECR, CHPT1, SLC9A3R2, LRPAP1, PRKCB, NCK2, DDR1, FOLH1, BGN, CD36, EGFLAM, LPAR6, BOLA-DMB, CD300LG, TM4SF1, VSIG4, TF, SLC39A14, ARFGAP3, BLA-DQB, ABH…	192	4424	9556	1.00127	1	0.946802	99.9956
GOTERM_CC_ALL	GO:0044425~membrane part	71	24.1497	0.671195	TM7SF2, CYB5R3, CYP2D14, TSPAN4, LHCGR, BCAM, TLR4, CD151, GJA5, MBP, AGTR1, MCTP2, DYSF, GPC3, ST3GAL5, MAP1LC3A, ST3GAL6, VNN1, BOLA-DRA, ROBO2, SLC25A1, SCD5, TIE1, RAMP1, BOLA-DRB3, GHR, PLD3, RAMP3, PIGS, PFKM, CHPT1, SLC9A3R2, TECR, PRKCB, DDR1, FOLH1, CD36, EGFLAM, LPAR6, BOLA-DMB, CD300LG, TM4SF1, TF, SLC39A14, ARFGAP3, BLA-DQB, ABHD6, ITGB5, MOSC2, FCGRT, CD74, NPDC1, PPP1R16B, LAPTM5, P…	192	3626	9556	0.974553	1	0.972065	99.9999
GOTERM_CC_ALL	GO:0031224~intrinsic to membrane	56	19.0476	0.879301	TM7SF2, TSPAN4, LHCGR, BCAM, TLR4, CD151, GJA5, AGTR1, MCTP2, GPC3, DYSF, MAP1LC3A, ST3GAL5, ST3GAL6, VNN1, SLC25A1, SCD5, TIE1, BOLA-DRB3, RAMP1, GHR, PLD3, RAMP3, PIGS, CHPT1, TECR, DDR1, FOLH1, CD36, LPAR6, BOLA-DMB, CD300LG, TM4SF1, SLC39A14, ABHD6, BLA-DQB, ITGB5, FCGRT, NPDC1, PPP1R16B, LAPTM5, PVRL2, TAP1, GPNMB, BOLA-N, CSF1R, LPL, FLT1, TSPAN15, FADS6, P4HTM, ITPR1, LAMP1, CYBB, CACNA1H,…	192	3101	9556	0.898796	1	0.996545	100
GOTERM_CC_ALL	GO:0016021~integral to membrane	51	17.3469	0.95397	TM7SF2, SLC39A14, BLA-DQB, ABHD6, TSPAN4, LHCGR, ITGB5, TLR4, FCGRT, BCAM, CD151, GJA5, AGTR1, NPDC1, MCTP2, DYSF, LAPTM5, ST3GAL5, PVRL2, TAP1, ST3GAL6, SLC25A1, SCD5, TIE1, GPNMB, BOLA-N, BOLA-DRB3, RAMP1, CSF1R, GHR, RAMP3, PLD3, FLT1, PIGS, TSPAN15, FADS6, CHPT1, P4HTM, TECR, ITPR1, LAMP1, DDR1, FOLH1, CYBB, CD36, LPAR6, BOLA-DMB, CD300LG, CACNA1H, SLC5A6, TM4SF1	192	3006	9556	0.844415	1	0.999508	100
Annotation Cluster 14	Enrichment Score: 1.2709410265782495
Category	Term	Count	%	PValue	Genes	List Total	Pop Hits	Pop Total	Fold Enrichment	Bonferroni	Benjamini	FDR
GOTERM_MF_ALL	GO:0008201~heparin binding	6	2.04082	0.000491248	LPL, LOC783195, APOE, FGF1, GPNMB, LRPAP1	202	37	11163	8.96147	0.188069	0.0341275	0.688791
GOTERM_BP_ALL	GO:0046486~glycerolipid metabolic process	6	2.04082	0.0163345	LPL, LOC783195, APOE, FABP3, PIGS, CHPT1	193	73	9430	4.0159	1	0.383557	23.7838
GOTERM_BP_ALL	GO:0006639~acylglycerol metabolic process	3	1.02041	0.0911695	LPL, LOC783195, APOE	193	25	9430	5.86321	1	0.687138	79.33
GOTERM_BP_ALL	GO:0006662~glycerol ether metabolic process	3	1.02041	0.103933	LPL, LOC783195, APOE	193	27	9430	5.4289	1	0.707135	83.6301
GOTERM_BP_ALL	GO:0006638~neutral lipid metabolic process	3	1.02041	0.103933	LPL, LOC783195, APOE	193	27	9430	5.4289	1	0.707135	83.6301
GOTERM_BP_ALL	GO:0018904~organic ether metabolic process	3	1.02041	0.110487	LPL, LOC783195, APOE	193	28	9430	5.23501	1	0.721887	85.4967
GOTERM_BP_ALL	GO:0032879~regulation of localization	8	2.72109	0.177693	LPL, LOC783195, APOE, NFKBIA, SCG5, PFKM, TIE1, SRGN	193	226	9430	1.72956	1	0.83908	96.0297
GOTERM_BP_ALL	GO:0043933~macromolecular complex subunit organization	8	2.72109	0.438252	LPL, FGG, LOC783195, APOE, PFKM, AGRN, NAP1L5, CD74	193	308	9430	1.26909	1	0.973056	99.9926
Annotation Cluster 15	Enrichment Score: 1.2692210982218939
Category	Term	Count	%	PValue	Genes	List Total	Pop Hits	Pop Total	Fold Enrichment	Bonferroni	Benjamini	FDR
GOTERM_BP_ALL	GO:0048731~system development	27	9.18367	0.0117117	INSL3, THRA, ELN, FST, CNP, TIMP2, GJA5, CD74, MBP, AGTR1, GPC3, APOE, JUND, ROBO2, SEPP1, FGF1, FLT1, LOC783195, COL13A1, NR4A2, MINK1, IGF2, TNNI3, DDR1, S100B, CLEC3B, NR5A1	193	802	9430	1.64492	1	0.320434	17.6571
GOTERM_BP_ALL	GO:0032501~multicellular organismal process	40	13.6054	0.0218054	INSL3, THRA, FST, ELN, MST1, TLR4, CNP, TIMP2, GJA5, CD74, MBP, AGTR1, FGG, GPC3, APOE, PVRL2, JUND, ROBO2, SEPP1, FGF1, MAN2B1, GHR, UNC119, FLT1, LOC783195, COL13A1, NR4A2, MINK1, IGF2, TNNI3, PPDPF, DDO, ITPR1, DDR1, TNNT1, NTS, S100B, CLEC3B, WNT11, NR5A1	193	1393	9430	1.40302	1	0.437669	30.4811
GOTERM_BP_ALL	GO:0048856~anatomical structure development	27	9.18367	0.0319755	INSL3, THRA, ELN, FST, CNP, TIMP2, GJA5, CD74, MBP, AGTR1, GPC3, APOE, JUND, ROBO2, SEPP1, FGF1, FLT1, LOC783195, COL13A1, NR4A2, MINK1, IGF2, TNNI3, DDR1, S100B, CLEC3B, NR5A1	193	876	9430	1.50596	1	0.516805	41.4871
GOTERM_BP_ALL	GO:0007275~multicellular organismal development	30	10.2041	0.0351918	INSL3, THRA, ELN, FST, CNP, TIMP2, GJA5, CD74, MBP, AGTR1, GPC3, APOE, JUND, ROBO2, SEPP1, FGF1, FLT1, LOC783195, COL13A1, NR4A2, MINK1, IGF2, TNNI3, PPDPF, ITPR1, DDR1, S100B, CLEC3B, WNT11, NR5A1	193	1010	9430	1.45129	1	0.529495	44.6119
GOTERM_BP_ALL	GO:0032502~developmental process	32	10.8844	0.0457045	INSL3, THRA, ELN, FST, CNP, TIMP2, GJA5, CD74, MBP, AGTR1, GPC3, APOE, PVRL2, JUND, ROBO2, SEPP1, FGF1, ALDH6A1, FLT1, LOC783195, COL13A1, NR4A2, MINK1, IGF2, TNNI3, PPDPF, ITPR1, DDR1, S100B, CLEC3B, WNT11, NR5A1	193	1120	9430	1.396	1	0.570732	53.7672
GOTERM_BP_ALL	GO:0009653~anatomical structure morphogenesis	15	5.10204	0.0516237	THRA, FLT1, LOC783195, COL13A1, FST, NR4A2, IGF2, CNP, TNNI3, GJA5, GPC3, S100B, APOE, ROBO2, FGF1	193	425	9430	1.72447	1	0.584902	58.2757
GOTERM_BP_ALL	GO:0048513~organ development	20	6.80272	0.0825973	INSL3, THRA, FLT1, LOC783195, COL13A1, ELN, FST, MINK1, IGF2, TNNI3, GJA5, CD74, AGTR1, DDR1, GPC3, APOE, ROBO2, SEPP1, FGF1, NR5A1	193	664	9430	1.47169	1	0.672143	75.8689
GOTERM_BP_ALL	GO:0030154~cell differentiation	16	5.44218	0.236574	ALDH6A1, LOC783195, NR4A2, MINK1, CNP, IGF2, TIMP2, TNNI3, PPDPF, CD74, S100B, JUND, PVRL2, ROBO2, FGF1, NR5A1	193	598	9430	1.30729	1	0.89202	98.834
GOTERM_BP_ALL	GO:0048869~cellular developmental process	16	5.44218	0.284988	ALDH6A1, LOC783195, NR4A2, MINK1, CNP, IGF2, TIMP2, TNNI3, PPDPF, CD74, S100B, JUND, PVRL2, ROBO2, FGF1, NR5A1	193	622	9430	1.25685	1	0.923511	99.6042
Annotation Cluster 16	Enrichment Score: 1.2572689665649441
Category	Term	Count	%	PValue	Genes	List Total	Pop Hits	Pop Total	Fold Enrichment	Bonferroni	Benjamini	FDR
GOTERM_BP_ALL	GO:0007169~transmembrane receptor protein tyrosine kinase signaling pathway	6	2.04082	0.0394078	DDR1, FLT1, AGRN, TIE1, GHR, CSF1R	193	92	9430	3.18653	1	0.549971	48.471
GOTERM_CC_ALL	GO:0005887~integral to plasma membrane	9	3.06122	0.0440308	DDR1, FOLH1, LAPTM5, FLT1, ITGB5, TLR4, GPNMB, GHR, CSF1R	192	197	9556	2.27379	0.999832	0.352435	42.9422
GOTERM_CC_ALL	GO:0031226~intrinsic to plasma membrane	9	3.06122	0.0533003	DDR1, FOLH1, LAPTM5, FLT1, ITGB5, TLR4, GPNMB, GHR, CSF1R	192	205	9556	2.18506	0.999974	0.395524	49.4659
GOTERM_CC_ALL	GO:0043235~receptor complex	4	1.36054	0.101124	ITGB5, TLR4, GHR, CSF1R	192	56	9556	3.55506	1	0.560902	73.5113
Annotation Cluster 17	Enrichment Score: 1.1509325622637931
Category	Term	Count	%	PValue	Genes	List Total	Pop Hits	Pop Total	Fold Enrichment	Bonferroni	Benjamini	FDR
GOTERM_BP_ALL	GO:0044092~negative regulation of molecular function	6	2.04082	0.0442585	APOE, CST3, NR4A1, NQO1, TNNI3, LRPAP1	193	95	9430	3.0859	1	0.568219	52.5982
GOTERM_BP_ALL	GO:0043086~negative regulation of catalytic activity	5	1.70068	0.068987	APOE, CST3, NR4A1, NQO1, TNNI3	193	76	9430	3.21448	1	0.642445	69.2355
GOTERM_BP_ALL	GO:0050790~regulation of catalytic activity	11	3.7415	0.0803755	AGTR1, ARFGAP3, VAV3, LOC783195, APOE, AGFG2, CST3, NR4A2, NR4A1, NQO1, TNNI3	193	296	9430	1.81575	1	0.668506	74.8868
GOTERM_BP_ALL	GO:0065009~regulation of molecular function	12	4.08163	0.0843637	AGTR1, ARFGAP3, VAV3, LOC783195, APOE, AGFG2, CST3, NR4A2, NR4A1, NQO1, TNNI3, LRPAP1	193	338	9430	1.73468	1	0.673579	76.6238
GOTERM_BP_ALL	GO:0051346~negative regulation of hydrolase activity	3	1.02041	0.0849755	CST3, NR4A1, TNNI3	193	24	9430	6.10751	1	0.673062	76.88
Annotation Cluster 18	Enrichment Score: 1.1499735420070651
Category	Term	Count	%	PValue	Genes	List Total	Pop Hits	Pop Total	Fold Enrichment	Bonferroni	Benjamini	FDR
GOTERM_BP_ALL	GO:0046486~glycerolipid metabolic process	6	2.04082	0.0163345	LPL, LOC783195, APOE, FABP3, PIGS, CHPT1	193	73	9430	4.0159	1	0.383557	23.7838
GOTERM_BP_ALL	GO:0045017~glycerolipid biosynthetic process	4	1.36054	0.028971	LOC783195, FABP3, PIGS, CHPT1	193	33	9430	5.92244	1	0.493155	38.4191
GOTERM_BP_ALL	GO:0006644~phospholipid metabolic process	6	2.04082	0.0459515	LPL, PLA2G12A, FABP3, PIGS, PLA2G2D1, CHPT1	193	96	9430	3.05376	1	0.568112	53.9641
GOTERM_BP_ALL	GO:0019637~organophosphate metabolic process	6	2.04082	0.0649893	LPL, PLA2G12A, FABP3, PIGS, PLA2G2D1, CHPT1	193	106	9430	2.76567	1	0.631144	66.9831
GOTERM_BP_ALL	GO:0046474~glycerophospholipid biosynthetic process	3	1.02041	0.103933	FABP3, PIGS, CHPT1	193	27	9430	5.4289	1	0.707135	83.6301
GOTERM_BP_ALL	GO:0008654~phospholipid biosynthetic process	3	1.02041	0.217961	FABP3, PIGS, CHPT1	193	43	9430	3.40884	1	0.877654	98.2653
GOTERM_BP_ALL	GO:0006650~glycerophospholipid metabolic process	3	1.02041	0.278511	FABP3, PIGS, CHPT1	193	51	9430	2.87412	1	0.919151	99.5407
Annotation Cluster 19	Enrichment Score: 1.1349534083467008
Category	Term	Count	%	PValue	Genes	List Total	Pop Hits	Pop Total	Fold Enrichment	Bonferroni	Benjamini	FDR
GOTERM_BP_ALL	GO:0006874~cellular calcium ion homeostasis	5	1.70068	0.0335421	AGTR1, APOE, TNNI3, ITPR1, PRKCB	193	60	9430	4.07168	1	0.528413	43.0292
GOTERM_BP_ALL	GO:0055074~calcium ion homeostasis	5	1.70068	0.037202	AGTR1, APOE, TNNI3, ITPR1, PRKCB	193	62	9430	3.94033	1	0.539165	46.4846
GOTERM_BP_ALL	GO:0030005~cellular di-, tri-valent inorganic cation homeostasis	6	2.04082	0.0378666	TF, AGTR1, APOE, TNNI3, ITPR1, PRKCB	193	91	9430	3.22155	1	0.540473	47.0906
GOTERM_BP_ALL	GO:0006875~cellular metal ion homeostasis	5	1.70068	0.0431064	AGTR1, APOE, TNNI3, ITPR1, PRKCB	193	65	9430	3.75847	1	0.563246	51.6471
GOTERM_BP_ALL	GO:0055066~di-, tri-valent inorganic cation homeostasis	6	2.04082	0.0442585	TF, AGTR1, APOE, TNNI3, ITPR1, PRKCB	193	95	9430	3.0859	1	0.568219	52.5982
GOTERM_BP_ALL	GO:0055065~metal ion homeostasis	5	1.70068	0.0495085	AGTR1, APOE, TNNI3, ITPR1, PRKCB	193	68	9430	3.59265	1	0.582345	56.7143
GOTERM_BP_ALL	GO:0030003~cellular cation homeostasis	6	2.04082	0.0512602	TF, AGTR1, APOE, TNNI3, ITPR1, PRKCB	193	99	9430	2.96122	1	0.586574	58.0112
GOTERM_BP_ALL	GO:0048878~chemical homeostasis	9	3.06122	0.0771768	LPL, TF, AGTR1, APOE, PFKM, TNNI3, ITPR1, MBP, PRKCB	193	218	9430	2.01716	1	0.659912	73.4069
GOTERM_BP_ALL	GO:0055080~cation homeostasis	6	2.04082	0.0853776	TF, AGTR1, APOE, TNNI3, ITPR1, PRKCB	193	115	9430	2.54922	1	0.671617	77.047
GOTERM_BP_ALL	GO:0006873~cellular ion homeostasis	7	2.38095	0.0878576	TF, AGTR1, APOE, TNNI3, ITPR1, MBP, PRKCB	193	151	9430	2.26504	1	0.676158	78.0521
GOTERM_BP_ALL	GO:0055082~cellular chemical homeostasis	7	2.38095	0.0921811	TF, AGTR1, APOE, TNNI3, ITPR1, MBP, PRKCB	193	153	9430	2.23543	1	0.688228	79.7061
GOTERM_BP_ALL	GO:0065008~regulation of biological quality	19	6.46259	0.0947469	LPL, TF, ELN, MST1, NFKBIA, PFKM, TNNI3, DDO, ITPR1, MBP, PRKCB, AGTR1, FGG, NTS, S100B, APOE, SCG5, SRGN, NR5A1	193	634	9430	1.46426	1	0.68951	80.6316
GOTERM_BP_ALL	GO:0050801~ion homeostasis	7	2.38095	0.127643	TF, AGTR1, APOE, TNNI3, ITPR1, MBP, PRKCB	193	168	9430	2.03584	1	0.759792	89.4805
GOTERM_BP_ALL	GO:0019725~cellular homeostasis	8	2.72109	0.148968	TF, AGTR1, APOE, PFKM, TNNI3, ITPR1, MBP, PRKCB	193	215	9430	1.81805	1	0.791653	93.0057
GOTERM_BP_ALL	GO:0042592~homeostatic process	9	3.06122	0.429916	LPL, TF, AGTR1, APOE, PFKM, TNNI3, ITPR1, MBP, PRKCB	193	353	9430	1.24573	1	0.971369	99.9906
Annotation Cluster 20	Enrichment Score: 1.0173844945102613
Category	Term	Count	%	PValue	Genes	List Total	Pop Hits	Pop Total	Fold Enrichment	Bonferroni	Benjamini	FDR
GOTERM_MF_ALL	GO:0046982~protein heterodimerization activity	6	2.04082	0.004734	AGTR1, CYBB, APOE, NR4A2, NR4A1, ROBO2	202	61	11163	5.43564	0.866277	0.167155	6.4569
GOTERM_BP_ALL	GO:0045834~positive regulation of lipid metabolic process	3	1.02041	0.0562102	AGTR1, VAV3, APOE	193	19	9430	7.71475	1	0.604239	61.4816
GOTERM_BP_ALL	GO:0019216~regulation of lipid metabolic process	3	1.02041	0.180756	AGTR1, VAV3, APOE	193	38	9430	3.85738	1	0.840763	96.2666
GOTERM_BP_ALL	GO:0043085~positive regulation of catalytic activity	5	1.70068	0.360413	AGTR1, VAV3, LOC783195, APOE, NR4A2	193	149	9430	1.6396	1	0.95307	99.937
GOTERM_BP_ALL	GO:0044093~positive regulation of molecular function	5	1.70068	0.472217	AGTR1, VAV3, LOC783195, APOE, NR4A2	193	174	9430	1.40403	1	0.977675	99.9974
Annotation Cluster 21	Enrichment Score: 0.9729337485766448
Category	Term	Count	%	PValue	Genes	List Total	Pop Hits	Pop Total	Fold Enrichment	Bonferroni	Benjamini	FDR
GOTERM_BP_ALL	GO:0050793~regulation of developmental process	11	3.7415	0.0423915	LPL, FST, JUND, CST3, VNN1, NFKBIA, ERAP1, TIE1, TIMP2, SRGN, CD74	193	263	9430	2.04358	1	0.566844	51.0479
GOTERM_BP_ALL	GO:0051094~positive regulation of developmental process	6	2.04082	0.0805846	LPL, FST, JUND, VNN1, ERAP1, CD74	193	113	9430	2.59434	1	0.666093	74.9809
GOTERM_BP_ALL	GO:0045595~regulation of cell differentiation	7	2.38095	0.138184	LPL, FST, JUND, VNN1, NFKBIA, TIMP2, CD74	193	172	9430	1.98849	1	0.776368	91.3916
GOTERM_BP_ALL	GO:0045597~positive regulation of cell differentiation	4	1.36054	0.271817	LPL, JUND, VNN1, CD74	193	89	9430	2.19596	1	0.915502	99.4652
Annotation Cluster 22	Enrichment Score: 0.9728707867063184
Category	Term	Count	%	PValue	Genes	List Total	Pop Hits	Pop Total	Fold Enrichment	Bonferroni	Benjamini	FDR
GOTERM_BP_ALL	GO:0030162~regulation of proteolysis	3	1.02041	0.0509598	S100B, APOE, TIMP3	193	18	9430	8.14335	1	0.588744	57.7914
GOTERM_BP_ALL	GO:0032270~positive regulation of cellular protein metabolic process	5	1.70068	0.0612769	AGTR1, S100B, APOE, NFKBIA, GHR	193	73	9430	3.34658	1	0.620591	64.7535
GOTERM_BP_ALL	GO:0080134~regulation of response to stress	6	2.04082	0.0671036	S100B, APOE, PVRL2, BRE, NFKBIA, TLR4	193	107	9430	2.73982	1	0.639481	68.193
GOTERM_BP_ALL	GO:0051247~positive regulation of protein metabolic process	5	1.70068	0.0743923	AGTR1, S100B, APOE, NFKBIA, GHR	193	78	9430	3.13206	1	0.652937	72.0522
GOTERM_BP_ALL	GO:0009893~positive regulation of metabolic process	12	4.08163	0.0752954	AGTR1, VAV3, S100B, APOE, BRE, NR4A2, NFKBIA, NR4A1, TLR4, CALCOCO1, GHR, NR5A1	193	331	9430	1.77136	1	0.653998	72.4985
GOTERM_BP_ALL	GO:0010604~positive regulation of macromolecule metabolic process	11	3.7415	0.0934544	AGTR1, S100B, APOE, BRE, NR4A2, NFKBIA, NR4A1, TLR4, CALCOCO1, GHR, NR5A1	193	305	9430	1.76217	1	0.687305	80.1704
GOTERM_BP_ALL	GO:0031325~positive regulation of cellular metabolic process	11	3.7415	0.102872	AGTR1, S100B, APOE, BRE, NR4A2, NFKBIA, NR4A1, TLR4, CALCOCO1, GHR, NR5A1	193	311	9430	1.72817	1	0.706103	83.3076
GOTERM_BP_ALL	GO:0032268~regulation of cellular protein metabolic process	7	2.38095	0.119587	AGTR1, LOC783195, S100B, APOE, NFKBIA, TIMP3, GHR	193	165	9430	2.07285	1	0.743463	87.7588
GOTERM_BP_ALL	GO:0051246~regulation of protein metabolic process	7	2.38095	0.253505	AGTR1, LOC783195, S100B, APOE, NFKBIA, TIMP3, GHR	193	209	9430	1.63646	1	0.901327	99.1945
GOTERM_MF_ALL	GO:0042277~peptide binding	3	1.02041	0.545953	AGTR1, NFKBIA, GHR	202	101	11163	1.64146	1	0.991624	99.9985
Annotation Cluster 23	Enrichment Score: 0.9547956129175053
Category	Term	Count	%	PValue	Genes	List Total	Pop Hits	Pop Total	Fold Enrichment	Bonferroni	Benjamini	FDR
GOTERM_BP_ALL	GO:0030203~glycosaminoglycan metabolic process	3	1.02041	0.0562102	GNS, BGN, EGFLAM	193	19	9430	7.71475	1	0.604239	61.4816
GOTERM_BP_ALL	GO:0006022~aminoglycan metabolic process	3	1.02041	0.0849755	GNS, BGN, EGFLAM	193	24	9430	6.10751	1	0.673062	76.88
GOTERM_BP_ALL	GO:0005976~polysaccharide metabolic process	3	1.02041	0.286091	GNS, BGN, EGFLAM	193	52	9430	2.81885	1	0.923348	99.6141
Annotation Cluster 24	Enrichment Score: 0.9524443601827708
Category	Term	Count	%	PValue	Genes	List Total	Pop Hits	Pop Total	Fold Enrichment	Bonferroni	Benjamini	FDR
GOTERM_BP_ALL	GO:0065007~biological regulation	81	27.551	0.0461592	THRA, EZH1, LHCGR, FST, RASGEF1B, TLR4, MBP, AGTR1, GPC3, APOE, CREG1, CFH, ERAP1, VNN1, BOLA-DRA, PDE8B, TIE1, FGF1, NQO1, RAMP1, GHR, RAMP3, ARHGEF3, C4A, SPARCL1, BCL2A1, CST3, PFKM, DDO, PRKCB, LRPAP1, C1QA, C1QB, DDR1, EGFLAM, TNNT1, LPAR6, VSIG4, TNFRSF21, TF, ARFGAP3, AGFG2, CREM, ELN, AKAP12, MST1, ADRBK2, NFKBIA, NOSTRIN, C1S, TIMP2, TIMP3, CALCOCO1, CD74, STARD13, FGG, TSC22D3, PVRL2, J…	193	3358	9430	1.17858	1	0.565227	54.1291
GOTERM_BP_ALL	GO:0050789~regulation of biological process	74	25.1701	0.0876892	THRA, EZH1, LHCGR, FST, RASGEF1B, TLR4, AGTR1, GPC3, APOE, CREG1, CFH, ERAP1, VNN1, BOLA-DRA, PDE8B, TIE1, FGF1, RAMP1, GHR, RAMP3, ARHGEF3, C4A, SPARCL1, BCL2A1, CST3, PFKM, PRKCB, LRPAP1, C1QA, C1QB, DDR1, EGFLAM, TNNT1, LPAR6, VSIG4, TNFRSF21, ARFGAP3, AGFG2, CREM, ELN, AKAP12, ADRBK2, NFKBIA, NOSTRIN, C1S, TIMP2, TIMP3, CALCOCO1, CD74, STARD13, FGG, TSC22D3, PVRL2, JUND, PER1, SCG5, LOC511229…	193	3129	9430	1.15553	1	0.678612	77.9852
GOTERM_BP_ALL	GO:0050794~regulation of cellular process	64	21.7687	0.343133	THRA, EZH1, LHCGR, FST, RASGEF1B, TLR4, AGTR1, GPC3, APOE, CREG1, VNN1, PDE8B, TIE1, FGF1, RAMP1, GHR, RAMP3, ARHGEF3, SPARCL1, BCL2A1, CST3, PFKM, PRKCB, DDR1, EGFLAM, LPAR6, VSIG4, TNFRSF21, ARFGAP3, AGFG2, CREM, ELN, AKAP12, ADRBK2, NFKBIA, NOSTRIN, TIMP2, TIMP3, CALCOCO1, CD74, STARD13, FGG, TSC22D3, PVRL2, JUND, PER1, SCG5, LOC511229, FGL1, SRGN, LPL, ERG, VAV3, FLT1, LOC783195, PDK4, NR4A2,…	193	2946	9430	1.06146	1	0.947565	99.9023
Annotation Cluster 25	Enrichment Score: 0.9446258963519196
Category	Term	Count	%	PValue	Genes	List Total	Pop Hits	Pop Total	Fold Enrichment	Bonferroni	Benjamini	FDR
GOTERM_BP_ALL	GO:0008406~gonad development	4	1.36054	0.0416274	INSL3, LOC783195, FST, NR5A1	193	38	9430	5.14317	1	0.565108	50.3998
GOTERM_BP_ALL	GO:0045137~development of primary sexual characteristics	4	1.36054	0.0534361	INSL3, LOC783195, FST, NR5A1	193	42	9430	4.65334	1	0.593585	59.5714
GOTERM_BP_ALL	GO:0048608~reproductive structure development	4	1.36054	0.056614	INSL3, LOC783195, FST, NR5A1	193	43	9430	4.54513	1	0.602797	61.7525
GOTERM_BP_ALL	GO:0008585~female gonad development	3	1.02041	0.067241	LOC783195, FST, NR5A1	193	21	9430	6.98001	1	0.636448	68.2702
GOTERM_BP_ALL	GO:0046545~development of primary female sexual characteristics	3	1.02041	0.0730029	LOC783195, FST, NR5A1	193	22	9430	6.66274	1	0.656596	71.3523
GOTERM_BP_ALL	GO:0046660~female sex differentiation	3	1.02041	0.0730029	LOC783195, FST, NR5A1	193	22	9430	6.66274	1	0.656596	71.3523
GOTERM_BP_ALL	GO:0007548~sex differentiation	4	1.36054	0.101201	INSL3, LOC783195, FST, NR5A1	193	55	9430	3.55346	1	0.702767	82.7873
GOTERM_BP_ALL	GO:0003006~reproductive developmental process	5	1.70068	0.131907	INSL3, LOC783195, FST, PVRL2, NR5A1	193	96	9430	2.5448	1	0.7668	90.2971
GOTERM_BP_ALL	GO:0000003~reproduction	8	2.72109	0.191235	DDR1, INSL3, LOC783195, FST, PVRL2, SEPP1, DDO, NR5A1	193	231	9430	1.69212	1	0.847744	96.9808
GOTERM_BP_ALL	GO:0022414~reproductive process	7	2.38095	0.325161	DDR1, INSL3, LOC783195, FST, PVRL2, DDO, NR5A1	193	228	9430	1.50009	1	0.940086	99.8475
GOTERM_BP_ALL	GO:0048609~reproductive process in a multicellular organism	5	1.70068	0.351123	LOC783195, FST, PVRL2, DDO, NR5A1	193	147	9430	1.66191	1	0.949683	99.9201
GOTERM_BP_ALL	GO:0032504~multicellular organism reproduction	5	1.70068	0.351123	LOC783195, FST, PVRL2, DDO, NR5A1	193	147	9430	1.66191	1	0.949683	99.9201
Annotation Cluster 26	Enrichment Score: 0.9392541384513797
Category	Term	Count	%	PValue	Genes	List Total	Pop Hits	Pop Total	Fold Enrichment	Bonferroni	Benjamini	FDR
GOTERM_MF_ALL	GO:0019842~vitamin binding	6	2.04082	0.0294771	ALAS1, GCAT, MOSC2, TCN2, P4HTM, PHYH	202	96	11163	3.4539	0.999997	0.43822	34.3523
GOTERM_MF_ALL	GO:0070279~vitamin B6 binding	3	1.02041	0.227183	ALAS1, GCAT, MOSC2	202	50	11163	3.31574	1	0.907027	97.3353
GOTERM_MF_ALL	GO:0030170~pyridoxal phosphate binding	3	1.02041	0.227183	ALAS1, GCAT, MOSC2	202	50	11163	3.31574	1	0.907027	97.3353
Annotation Cluster 27	Enrichment Score: 0.9025690536089535
Category	Term	Count	%	PValue	Genes	List Total	Pop Hits	Pop Total	Fold Enrichment	Bonferroni	Benjamini	FDR
GOTERM_MF_ALL	GO:0004857~enzyme inhibitor activity	7	2.38095	0.0754541	SERPINE2, S100B, SPINT2, CST3, SCG5, TIMP2, TIMP3	202	164	11163	2.35876	1	0.635051	66.8304
GOTERM_MF_ALL	GO:0004866~endopeptidase inhibitor activity	5	1.70068	0.143335	SERPINE2, SPINT2, CST3, TIMP2, TIMP3	202	112	11163	2.46707	1	0.822045	88.6526
GOTERM_MF_ALL	GO:0030414~peptidase inhibitor activity	5	1.70068	0.181241	SERPINE2, SPINT2, CST3, TIMP2, TIMP3	202	123	11163	2.24644	1	0.860787	93.9962
Annotation Cluster 28	Enrichment Score: 0.84652226564923
Category	Term	Count	%	PValue	Genes	List Total	Pop Hits	Pop Total	Fold Enrichment	Bonferroni	Benjamini	FDR
GOTERM_BP_ALL	GO:0001503~ossification	4	1.36054	0.097064	THRA, COL13A1, JUND, IGF2	193	54	9430	3.61927	1	0.695719	81.4331
GOTERM_BP_ALL	GO:0060348~bone development	4	1.36054	0.097064	THRA, COL13A1, JUND, IGF2	193	54	9430	3.61927	1	0.695719	81.4331
GOTERM_BP_ALL	GO:0001501~skeletal system development	6	2.04082	0.0979999	THRA, CLEC3B, COL13A1, JUND, IGF2, GJA5	193	120	9430	2.44301	1	0.696397	81.7479
GOTERM_BP_ALL	GO:0009887~organ morphogenesis	6	2.04082	0.445214	THRA, GPC3, COL13A1, FST, IGF2, TNNI3	193	215	9430	1.36354	1	0.973841	99.994
Annotation Cluster 29	Enrichment Score: 0.8063369650204643
Category	Term	Count	%	PValue	Genes	List Total	Pop Hits	Pop Total	Fold Enrichment	Bonferroni	Benjamini	FDR
GOTERM_BP_ALL	GO:0006066~alcohol metabolic process	11	3.7415	0.0212805	CYB5R3, TM7SF2, APOE, ALDOC, PFKFB2, NR4A2, FABP3, IGF2, PFKM, MAN2B1, CHPT1	193	234	9430	2.29684	1	0.435746	29.8633
GOTERM_BP_ALL	GO:0005975~carbohydrate metabolic process	11	3.7415	0.128731	GNS, BGN, EGFLAM, ST3GAL5, ALDOC, PFKFB2, ST3GAL6, ACLY, IGF2, PFKM, MAN2B1	193	326	9430	1.64865	1	0.76038	89.6948
GOTERM_BP_ALL	GO:0019318~hexose metabolic process	5	1.70068	0.194262	ALDOC, PFKFB2, IGF2, PFKM, MAN2B1	193	112	9430	2.18125	1	0.850949	97.1618
GOTERM_BP_ALL	GO:0044262~cellular carbohydrate metabolic process	8	2.72109	0.197275	ST3GAL5, ALDOC, PFKFB2, ST3GAL6, ACLY, IGF2, PFKM, MAN2B1	193	233	9430	1.6776	1	0.852301	97.3318
GOTERM_BP_ALL	GO:0005996~monosaccharide metabolic process	5	1.70068	0.245938	ALDOC, PFKFB2, IGF2, PFKM, MAN2B1	193	124	9430	1.97017	1	0.898475	99.0487
GOTERM_BP_ALL	GO:0006006~glucose metabolic process	3	1.02041	0.56238	ALDOC, IGF2, PFKM	193	92	9430	1.59326	1	0.989262	99.9999
Annotation Cluster 30	Enrichment Score: 0.764556921737553
Category	Term	Count	%	PValue	Genes	List Total	Pop Hits	Pop Total	Fold Enrichment	Bonferroni	Benjamini	FDR
GOTERM_BP_ALL	GO:0031329~regulation of cellular catabolic process	3	1.02041	0.0789172	APOE, CST3, TIMP3	193	23	9430	6.37306	1	0.664954	74.222
GOTERM_BP_ALL	GO:0009894~regulation of catabolic process	3	1.02041	0.158946	APOE, CST3, TIMP3	193	35	9430	4.18801	1	0.812075	94.242
GOTERM_BP_ALL	GO:0009892~negative regulation of metabolic process	7	2.38095	0.405423	THRA, LOC783195, APOE, FST, CST3, NOSTRIN, TIMP3	193	251	9430	1.36263	1	0.967468	99.9811
Annotation Cluster 31	Enrichment Score: 0.7510427979532577
Category	Term	Count	%	PValue	Genes	List Total	Pop Hits	Pop Total	Fold Enrichment	Bonferroni	Benjamini	FDR
GOTERM_BP_ALL	GO:0048522~positive regulation of cellular process	24	8.16327	0.00897492	LPL, FLT1, VAV3, LOC783195, NR4A2, NR4A1, NFKBIA, IGF2, TLR4, PFKM, CALCOCO1, CD74, AGTR1, GPC3, EGFLAM, S100B, APOE, PVRL2, JUND, BRE, VNN1, FGF1, GHR, NR5A1	193	668	9430	1.75545	0.999997	0.266585	13.8149
GOTERM_BP_ALL	GO:0051235~maintenance of location	4	1.36054	0.0109023	APOE, NFKBIA, SRGN, NR5A1	193	23	9430	8.49741	1	0.307893	16.5378
GOTERM_BP_ALL	GO:0051651~maintenance of location in cell	3	1.02041	0.0363862	APOE, NFKBIA, NR5A1	193	15	9430	9.77202	1	0.536314	45.7319
GOTERM_MF_ALL	GO:0003707~steroid hormone receptor activity	4	1.36054	0.046975	THRA, NR4A2, NR4A1, NR5A1	202	45	11163	4.91221	1	0.530257	49.1753
GOTERM_MF_ALL	GO:0004879~ligand-dependent nuclear receptor activity	4	1.36054	0.0496086	THRA, NR4A2, NR4A1, NR5A1	202	46	11163	4.80542	1	0.524753	51.1156
GOTERM_BP_ALL	GO:0009893~positive regulation of metabolic process	12	4.08163	0.0752954	AGTR1, VAV3, S100B, APOE, BRE, NR4A2, NFKBIA, NR4A1, TLR4, CALCOCO1, GHR, NR5A1	193	331	9430	1.77136	1	0.653998	72.4985
GOTERM_BP_ALL	GO:0010604~positive regulation of macromolecule metabolic process	11	3.7415	0.0934544	AGTR1, S100B, APOE, BRE, NR4A2, NFKBIA, NR4A1, TLR4, CALCOCO1, GHR, NR5A1	193	305	9430	1.76217	1	0.687305	80.1704
GOTERM_BP_ALL	GO:0031325~positive regulation of cellular metabolic process	11	3.7415	0.102872	AGTR1, S100B, APOE, BRE, NR4A2, NFKBIA, NR4A1, TLR4, CALCOCO1, GHR, NR5A1	193	311	9430	1.72817	1	0.706103	83.3076
GOTERM_MF_ALL	GO:0016563~transcription activator activity	4	1.36054	0.313037	NR4A2, NR4A1, CALCOCO1, NR5A1	202	109	11163	2.02798	1	0.953186	99.4915
GOTERM_BP_ALL	GO:0045935~positive regulation of nucleobase, nucleoside, nucleotide and nucleic acid metabolic process	7	2.38095	0.323777	APOE, BRE, NR4A2, NFKBIA, NR4A1, CALCOCO1, NR5A1	193	229	9430	1.49354	1	0.940923	99.8422
GOTERM_BP_ALL	GO:0051173~positive regulation of nitrogen compound metabolic process	7	2.38095	0.341277	APOE, BRE, NR4A2, NFKBIA, NR4A1, CALCOCO1, NR5A1	193	236	9430	1.44924	1	0.947295	99.8976
GOTERM_BP_ALL	GO:0045944~positive regulation of transcription from RNA polymerase II promoter	5	1.70068	0.351123	NR4A2, NFKBIA, NR4A1, CALCOCO1, NR5A1	193	147	9430	1.66191	1	0.949683	99.9201
GOTERM_BP_ALL	GO:0006357~regulation of transcription from RNA polymerase II promoter	7	2.38095	0.388073	THRA, FST, NR4A2, NFKBIA, NR4A1, CALCOCO1, NR5A1	193	247	9430	1.3847	1	0.962448	99.9696
GOTERM_BP_ALL	GO:0031328~positive regulation of cellular biosynthetic process	7	2.38095	0.42575	APOE, NR4A2, NFKBIA, NR4A1, TLR4, CALCOCO1, NR5A1	193	257	9430	1.33082	1	0.971881	99.9894
GOTERM_BP_ALL	GO:0009891~positive regulation of biosynthetic process	7	2.38095	0.439818	APOE, NR4A2, NFKBIA, NR4A1, TLR4, CALCOCO1, NR5A1	193	260	9430	1.31546	1	0.973095	99.9929
GOTERM_BP_ALL	GO:0045893~positive regulation of transcription, DNA-dependent	5	1.70068	0.463389	NR4A2, NFKBIA, NR4A1, CALCOCO1, NR5A1	193	172	9430	1.42035	1	0.976502	99.9965
GOTERM_BP_ALL	GO:0051254~positive regulation of RNA metabolic process	5	1.70068	0.463389	NR4A2, NFKBIA, NR4A1, CALCOCO1, NR5A1	193	172	9430	1.42035	1	0.976502	99.9965
GOTERM_BP_ALL	GO:0010557~positive regulation of macromolecule biosynthetic process	6	2.04082	0.565165	NR4A2, NFKBIA, NR4A1, TLR4, CALCOCO1, NR5A1	193	246	9430	1.19171	1	0.98907	99.9999
GOTERM_BP_ALL	GO:0045941~positive regulation of transcription	5	1.70068	0.604393	NR4A2, NFKBIA, NR4A1, CALCOCO1, NR5A1	193	205	9430	1.19171	1	0.992803	100
GOTERM_BP_ALL	GO:0010628~positive regulation of gene expression	5	1.70068	0.641883	NR4A2, NFKBIA, NR4A1, CALCOCO1, NR5A1	193	215	9430	1.13628	1	0.995496	100
GOTERM_BP_ALL	GO:0006350~transcription	10	3.40136	0.677541	THRA, LOC783195, DBP, CREM, EZH1, JUND, NR4A2, NR4A1, CALCOCO1, NR5A1	193	492	9430	0.993092	1	0.997168	100
Annotation Cluster 32	Enrichment Score: 0.7012692528301483
Category	Term	Count	%	PValue	Genes	List Total	Pop Hits	Pop Total	Fold Enrichment	Bonferroni	Benjamini	FDR
GOTERM_BP_ALL	GO:0060341~regulation of cellular localization	5	1.70068	0.117835	LOC783195, NFKBIA, SCG5, PFKM, SRGN	193	92	9430	2.65544	1	0.743299	87.3507
GOTERM_BP_ALL	GO:0032879~regulation of localization	8	2.72109	0.177693	LPL, LOC783195, APOE, NFKBIA, SCG5, PFKM, TIE1, SRGN	193	226	9430	1.72956	1	0.83908	96.0297
GOTERM_BP_ALL	GO:0051046~regulation of secretion	4	1.36054	0.180745	LOC783195, SCG5, PFKM, SRGN	193	72	9430	2.71445	1	0.842657	96.2658
GOTERM_BP_ALL	GO:0051223~regulation of protein transport	3	1.02041	0.202979	LOC783195, NFKBIA, SRGN	193	41	9430	3.57513	1	0.857806	97.6279
GOTERM_BP_ALL	GO:0070201~regulation of establishment of protein localization	3	1.02041	0.233035	LOC783195, NFKBIA, SRGN	193	45	9430	3.25734	1	0.892121	98.7416
GOTERM_BP_ALL	GO:0051049~regulation of transport	6	2.04082	0.23463	LOC783195, APOE, NFKBIA, SCG5, PFKM, SRGN	193	162	9430	1.80963	1	0.891153	98.784
GOTERM_BP_ALL	GO:0032880~regulation of protein localization	3	1.02041	0.293663	LOC783195, NFKBIA, SRGN	193	53	9430	2.76567	1	0.9273	99.6764
Annotation Cluster 33	Enrichment Score: 0.6896459100304841
Category	Term	Count	%	PValue	Genes	List Total	Pop Hits	Pop Total	Fold Enrichment	Bonferroni	Benjamini	FDR
GOTERM_CC_ALL	GO:0044444~cytoplasmic part	66	22.449	0.00170669	TM7SF2, CYB5R3, CYP2D14, GCAT, TLR4, CNP, ALAS1, DYSF, ST3GAL5, MAP1LC3A, SDPR, ST3GAL6, SLC25A1, SCD5, MAN2B1, NAPRT1, PLD3, ALDH6A1, ERP27, PIGS, CTSS, PFKM, GRHL1, DDO, CHPT1, TECR, LRPAP1, GNS, GLUL, BGN, TNNT1, CD300LG, SC5DL, SLC39A14, TF, CTSL2, ARFGAP3, ALDOC, MOSC2, NFKBIA, NOSTRIN, CD74, FGG, LAPTM5, IVD, PLA2G12A, SCG5, SCARB2, GPNMB, SRGN, ENOSF1, PSAP, PDK4, TNNI3, PHYH, ITPR1, SOD3,…	192	2338	9556	1.40499	0.280841	0.0324298	2.106
GOTERM_CC_ALL	GO:0005737~cytoplasm	88	29.932	0.004505	TM7SF2, CYB5R3, CYP2D14, GCAT, CNP, TLR4, ALAS1, DYSF, ST3GAL5, MAP1LC3A, PBXIP1, SPINT2, SDPR, ST3GAL6, ERAP1, SLC25A1, SCD5, MAN2B1, DDAH1, NAPRT1, PLD3, ALDH6A1, ERP27, BCL2A1, PIGS, CTSS, PFKM, GRHL1, DDO, TECR, CHPT1, SLC9A3R2, LRPAP1, PRKCB, GNS, GLUL, BGN, TNNT1, CD300LG, PCMTD1, VSIG4, SC5DL, TF, SLC39A14, CTSL2, ARFGAP3, ALDOC, NFKBIA, MOSC2, NOSTRIN, CD74, CALCOCO1, ALDH1A1, FGG, LAPTM5…	192	3458	9556	1.26658	0.581647	0.070045	5.47093
GOTERM_CC_ALL	GO:0043227~membrane-bounded organelle	82	27.8912	0.281018	TM7SF2, CYB5R3, THRA, CYP2D14, EZH1, GCAT, CNP, NAP1L5, ALAS1, ST3GAL5, MAP1LC3A, PBXIP1, ST3GAL6, CREG1, FBXO25, OIT3, SLC25A1, SCD5, MAN2B1, GHR, PLD3, ALDH6A1, ERP27, PIGS, CTSS, GRHL1, DDO, CHPT1, SLC9A3R2, TECR, PRKCB, LRPAP1, GNS, NCK2, GLUL, BGN, CD300LG, SC5DL, PNMA1, TF, SLC39A14, CTSL2, ARFGAP3, CREM, ALDOC, YPEL3, MOSC2, NFKBIA, NOSTRIN, SESN1, CALCOCO1, CD74, LAPTM5, IVD, PLA2G12A, JU…	192	3834	9556	1.06448	1	0.796453	98.361
GOTERM_CC_ALL	GO:0043231~intracellular membrane-bounded organelle	81	27.551	0.325507	TM7SF2, CYB5R3, THRA, CYP2D14, EZH1, GCAT, CNP, NAP1L5, ALAS1, ST3GAL5, MAP1LC3A, PBXIP1, ST3GAL6, CREG1, FBXO25, OIT3, SLC25A1, SCD5, MAN2B1, GHR, PLD3, ALDH6A1, ERP27, PIGS, CTSS, GRHL1, DDO, CHPT1, SLC9A3R2, TECR, PRKCB, LRPAP1, GNS, GLUL, BGN, CD300LG, SC5DL, PNMA1, TF, SLC39A14, CTSL2, ARFGAP3, CREM, ALDOC, YPEL3, MOSC2, NFKBIA, NOSTRIN, SESN1, CALCOCO1, CD74, LAPTM5, IVD, PLA2G12A, JUND, SC…	192	3827	9556	1.05342	1	0.836276	99.2605
GOTERM_CC_ALL	GO:0044424~intracellular part	107	36.3946	0.417964	THRA, CYP2D14, GCAT, CNP, TLR4, MYLIP, DYSF, ST3GAL5, ST3GAL6, FBXO25, ERAP1, SCD5, DDAH1, PLD3, ALDH6A1, ERP27, BCL2A1, GRHL1, TECR, CHPT1, GNS, GLUL, TNNT1, CD300LG, PCMTD1, VSIG4, PNMA1, CTSL2, ARFGAP3, ALDOC, MOSC2, NFKBIA, NOSTRIN, SESN1, CD74, FGG, LAPTM5, IVD, JUND, SCARB2, SRGN, VAV3, LOC783195, NR4A2, NR4A1, TNNI3, LGALS9, OCIAD2, LAMP1, S100B, FABP3, ALDH2, HABP4, FABP5, CYB5R3, TM7SF2,…	192	5207	9556	1.02275	1	0.896768	99.8822
GOTERM_CC_ALL	GO:0043226~organelle	86	29.2517	0.69786	TM7SF2, CYB5R3, THRA, CYP2D14, EZH1, GCAT, CNP, MYLIP, NAP1L5, ALAS1, DYSF, ST3GAL5, MAP1LC3A, PBXIP1, ST3GAL6, CREG1, FBXO25, OIT3, SLC25A1, SCD5, MAN2B1, GHR, PLD3, ALDH6A1, ERP27, PIGS, CTSS, GRHL1, DDO, CHPT1, SLC9A3R2, TECR, PRKCB, LRPAP1, GNS, NCK2, GLUL, BGN, TNNT1, CD300LG, SC5DL, PNMA1, TF, SLC39A14, CTSL2, ARFGAP3, CREM, ALDOC, YPEL3, MOSC2, NFKBIA, NOSTRIN, SESN1, CALCOCO1, CD74, LAPTM…	192	4405	9556	0.971689	1	0.974436	100
GOTERM_CC_ALL	GO:0043229~intracellular organelle	85	28.9116	0.743279	TM7SF2, CYB5R3, THRA, CYP2D14, EZH1, GCAT, CNP, MYLIP, NAP1L5, ALAS1, DYSF, ST3GAL5, MAP1LC3A, PBXIP1, ST3GAL6, CREG1, FBXO25, OIT3, SLC25A1, SCD5, MAN2B1, GHR, PLD3, ALDH6A1, ERP27, PIGS, CTSS, GRHL1, DDO, CHPT1, SLC9A3R2, TECR, PRKCB, LRPAP1, GNS, GLUL, BGN, TNNT1, CD300LG, SC5DL, PNMA1, TF, SLC39A14, CTSL2, ARFGAP3, CREM, ALDOC, YPEL3, MOSC2, NFKBIA, NOSTRIN, SESN1, CALCOCO1, CD74, LAPTM5, IVD…	192	4401	9556	0.961264	1	0.981245	100
GOTERM_CC_ALL	GO:0005622~intracellular	113	38.4354	0.832414	THRA, CYP2D14, RASGEF1B, GCAT, CNP, TLR4, MYLIP, DYSF, ST3GAL5, APOD, ST3GAL6, FBXO25, ERAP1, SCD5, DDAH1, PLD3, ALDH6A1, ERP27, BCL2A1, GRHL1, TECR, CHPT1, GNS, GLUL, TNNT1, CD300LG, PCMTD1, VSIG4, PNMA1, CTSL2, ARFGAP3, ALDOC, MOSC2, NFKBIA, NOSTRIN, SESN1, CD74, FGG, LAPTM5, IVD, JUND, SCARB2, SRGN, VAV3, LOC783195, KLF11, NR4A2, NR4A1, TNNI3, LGALS9, OCIAD2, LAMP1, S100B, FABP3, ALDH2, HABP4,…	192	5899	9556	0.9534	1	0.992737	100
GOTERM_CC_ALL	GO:0005623~cell	161	54.7619	0.999998	THRA, CYP2D14, TSPAN4, LHCGR, RASGEF1B, GCAT, TLR4, CNP, MYLIP, AGTR1, DYSF, ST3GAL5, APOD, ST3GAL6, FBXO25, VNN1, ERAP1, ROBO2, SCD5, BOLA-DRB3, DDAH1, PLD3, ALDH6A1, ERP27, BCL2A1, GRHL1, CHPT1, TECR, GNS, GLUL, CD36, EGFLAM, TNNT1, LPAR6, BOLA-DMB, CD300LG, PCMTD1, VSIG4, PNMA1, CTSL2, ARFGAP3, BLA-DQB, ALDOC, ITGB5, NFKBIA, MOSC2, NOSTRIN, FCGRT, TIMP2, SESN1, CD74, SLCO2A1, CD68, FGG, PPP1R1…	192	8894	9556	0.900956	1	1	100
GOTERM_CC_ALL	GO:0044464~cell part	161	54.7619	0.999998	THRA, CYP2D14, TSPAN4, LHCGR, RASGEF1B, GCAT, TLR4, CNP, MYLIP, AGTR1, DYSF, ST3GAL5, APOD, ST3GAL6, FBXO25, VNN1, ERAP1, ROBO2, SCD5, BOLA-DRB3, DDAH1, PLD3, ALDH6A1, ERP27, BCL2A1, GRHL1, CHPT1, TECR, GNS, GLUL, CD36, EGFLAM, TNNT1, LPAR6, BOLA-DMB, CD300LG, PCMTD1, VSIG4, PNMA1, CTSL2, ARFGAP3, BLA-DQB, ALDOC, ITGB5, NFKBIA, MOSC2, NOSTRIN, FCGRT, TIMP2, SESN1, CD74, SLCO2A1, CD68, FGG, PPP1R1…	192	8894	9556	0.900956	1	1	100
Annotation Cluster 34	Enrichment Score: 0.6721391070640651
Category	Term	Count	%	PValue	Genes	List Total	Pop Hits	Pop Total	Fold Enrichment	Bonferroni	Benjamini	FDR
GOTERM_BP_ALL	GO:0050865~regulation of cell activation	6	2.04082	0.034897	APOE, PVRL2, VNN1, TLR4, VSIG4, CD74	193	89	9430	3.29394	1	0.531794	44.3322
GOTERM_BP_ALL	GO:0050867~positive regulation of cell activation	4	1.36054	0.160678	PVRL2, VNN1, TLR4, CD74	193	68	9430	2.87412	1	0.813648	94.4345
GOTERM_BP_ALL	GO:0002694~regulation of leukocyte activation	4	1.36054	0.249785	PVRL2, VNN1, VSIG4, CD74	193	85	9430	2.2993	1	0.899984	99.1256
GOTERM_BP_ALL	GO:0050863~regulation of T cell activation	3	1.02041	0.368386	VNN1, VSIG4, CD74	193	63	9430	2.32667	1	0.954943	99.9488
GOTERM_BP_ALL	GO:0002696~positive regulation of leukocyte activation	3	1.02041	0.390251	PVRL2, VNN1, CD74	193	66	9430	2.22091	1	0.962756	99.9714
GOTERM_BP_ALL	GO:0051249~regulation of lymphocyte activation	3	1.02041	0.460476	VNN1, VSIG4, CD74	193	76	9430	1.92869	1	0.976107	99.9962
Annotation Cluster 35	Enrichment Score: 0.643586718179254
Category	Term	Count	%	PValue	Genes	List Total	Pop Hits	Pop Total	Fold Enrichment	Bonferroni	Benjamini	FDR
GOTERM_BP_ALL	GO:0001568~blood vessel development	6	2.04082	0.0928424	FLT1, LOC783195, APOE, FGF1, TNNI3, GJA5	193	118	9430	2.48441	1	0.687864	79.9485
GOTERM_BP_ALL	GO:0001944~vasculature development	6	2.04082	0.100632	FLT1, LOC783195, APOE, FGF1, TNNI3, GJA5	193	121	9430	2.42282	1	0.703541	82.6067
GOTERM_BP_ALL	GO:0048514~blood vessel morphogenesis	5	1.70068	0.142894	FLT1, LOC783195, APOE, FGF1, TNNI3	193	99	9430	2.46768	1	0.786034	92.1355
GOTERM_BP_ALL	GO:0035295~tube development	4	1.36054	0.322	GPC3, FLT1, FGF1, GJA5	193	98	9430	1.99429	1	0.940657	99.8353
GOTERM_BP_ALL	GO:0001525~angiogenesis	3	1.02041	0.390251	FLT1, LOC783195, FGF1	193	66	9430	2.22091	1	0.962756	99.9714
GOTERM_BP_ALL	GO:0048646~anatomical structure formation involved in morphogenesis	3	1.02041	0.81994	FLT1, LOC783195, FGF1	193	152	9430	0.964344	1	0.999648	100
Annotation Cluster 36	Enrichment Score: 0.6263048706820324
Category	Term	Count	%	PValue	Genes	List Total	Pop Hits	Pop Total	Fold Enrichment	Bonferroni	Benjamini	FDR
GOTERM_BP_ALL	GO:0008203~cholesterol metabolic process	3	1.02041	0.217961	CYB5R3, TM7SF2, APOE	193	43	9430	3.40884	1	0.877654	98.2653
GOTERM_BP_ALL	GO:0008202~steroid metabolic process	4	1.36054	0.244319	CYB5R3, TM7SF2, APOE, TECR	193	84	9430	2.32667	1	0.898041	99.0144
GOTERM_BP_ALL	GO:0016125~sterol metabolic process	3	1.02041	0.248171	CYB5R3, TM7SF2, APOE	193	47	9430	3.11873	1	0.899567	99.0941
Annotation Cluster 37	Enrichment Score: 0.6127705690240447
Category	Term	Count	%	PValue	Genes	List Total	Pop Hits	Pop Total	Fold Enrichment	Bonferroni	Benjamini	FDR
GOTERM_MF_ALL	GO:0043167~ion binding	51	17.3469	0.167713	THRA, CYP2D14, NPNT, ARSK, MYLIP, TRIM2, APOE, ERAP1, OIT3, PLA2G2D1, SCD5, MAN2B1, DDAH1, GHR, SPARCL1, PFKM, TCN2, CHPT1, PRKCB, GNS, SC5DL, SLC39A14, TF, ARFGAP3, AGFG2, ENPP2, MST1, MOSC2, C1R, C1S, FGG, PLA2G12A, DTNA, ENOSF1, LOC783195, KLF11, NR4A2, NR4A1, ENDOD1, ACLY, PHYH, P4HTM, ITPR1, SOD3, GAS6, AMDHD1, ACSM1, CYBB, S100B, DPYD, NR5A1	202	2439	11163	1.15555	1	0.857145	92.4397
GOTERM_MF_ALL	GO:0046872~metal ion binding	50	17.0068	0.168562	THRA, CYP2D14, NPNT, ARSK, MYLIP, TRIM2, APOE, ERAP1, OIT3, PLA2G2D1, SCD5, MAN2B1, DDAH1, SPARCL1, PFKM, TCN2, CHPT1, PRKCB, GNS, SC5DL, SLC39A14, TF, ARFGAP3, ENPP2, AGFG2, MST1, MOSC2, C1R, C1S, FGG, PLA2G12A, DTNA, ENOSF1, LOC783195, KLF11, NR4A2, NR4A1, ENDOD1, ACLY, PHYH, P4HTM, ITPR1, SOD3, GAS6, AMDHD1, ACSM1, CYBB, S100B, DPYD, NR5A1	202	2387	11163	1.15757	1	0.844881	92.5474
GOTERM_MF_ALL	GO:0043169~cation binding	50	17.0068	0.19185	THRA, CYP2D14, NPNT, ARSK, MYLIP, TRIM2, APOE, ERAP1, OIT3, PLA2G2D1, SCD5, MAN2B1, DDAH1, SPARCL1, PFKM, TCN2, CHPT1, PRKCB, GNS, SC5DL, SLC39A14, TF, ARFGAP3, ENPP2, AGFG2, MST1, MOSC2, C1R, C1S, FGG, PLA2G12A, DTNA, ENOSF1, LOC783195, KLF11, NR4A2, NR4A1, ENDOD1, ACLY, PHYH, P4HTM, ITPR1, SOD3, GAS6, AMDHD1, ACSM1, CYBB, S100B, DPYD, NR5A1	202	2415	11163	1.14415	1	0.871602	95.0025
GOTERM_MF_ALL	GO:0046914~transition metal ion binding	30	10.2041	0.652574	TF, SLC39A14, ARFGAP3, THRA, CYP2D14, AGFG2, MOSC2, MYLIP, TRIM2, ERAP1, SCD5, MAN2B1, DDAH1, DTNA, LOC783195, KLF11, NR4A2, NR4A1, TCN2, P4HTM, PHYH, CHPT1, SOD3, PRKCB, AMDHD1, CYBB, S100B, DPYD, SC5DL, NR5A1	202	1698	11163	0.976367	1	0.995486	100
Annotation Cluster 38	Enrichment Score: 0.5895658156593389
Category	Term	Count	%	PValue	Genes	List Total	Pop Hits	Pop Total	Fold Enrichment	Bonferroni	Benjamini	FDR
GOTERM_BP_ALL	GO:0030030~cell projection organization	6	2.04082	0.0829626	NCK2, VAV3, S100B, NR4A2, ROBO2, CNP	193	114	9430	2.57158	1	0.670489	76.0269
GOTERM_BP_ALL	GO:0007409~axonogenesis	4	1.36054	0.105408	S100B, NR4A2, ROBO2, CNP	193	56	9430	3.49001	1	0.70683	84.0688
GOTERM_BP_ALL	GO:0048812~neuron projection morphogenesis	4	1.36054	0.118429	S100B, NR4A2, ROBO2, CNP	193	59	9430	3.31255	1	0.742494	87.4904
GOTERM_BP_ALL	GO:0007610~behavior	7	2.38095	0.125066	S100B, ENPP2, NR4A2, CNP, SEPP1, MAN2B1, DDO	193	167	9430	2.04803	1	0.754846	88.9564
GOTERM_BP_ALL	GO:0048667~cell morphogenesis involved in neuron differentiation	4	1.36054	0.136657	S100B, NR4A2, ROBO2, CNP	193	63	9430	3.10223	1	0.777177	91.1366
GOTERM_BP_ALL	GO:0048858~cell projection morphogenesis	4	1.36054	0.146112	S100B, NR4A2, ROBO2, CNP	193	65	9430	3.00678	1	0.787038	92.6085
GOTERM_BP_ALL	GO:0032990~cell part morphogenesis	4	1.36054	0.175665	S100B, NR4A2, ROBO2, CNP	193	71	9430	2.75268	1	0.837304	95.8651
GOTERM_BP_ALL	GO:0031175~neuron projection development	4	1.36054	0.185865	S100B, NR4A2, ROBO2, CNP	193	73	9430	2.67727	1	0.847823	96.6326
GOTERM_BP_ALL	GO:0000904~cell morphogenesis involved in differentiation	4	1.36054	0.201446	S100B, NR4A2, ROBO2, CNP	193	76	9430	2.57158	1	0.857143	97.5515
GOTERM_BP_ALL	GO:0007626~locomotory behavior	4	1.36054	0.333194	ENPP2, NR4A2, CNP, SEPP1	193	100	9430	1.9544	1	0.943381	99.8748
GOTERM_BP_ALL	GO:0048666~neuron development	4	1.36054	0.333194	S100B, NR4A2, ROBO2, CNP	193	100	9430	1.9544	1	0.943381	99.8748
GOTERM_BP_ALL	GO:0000902~cell morphogenesis	4	1.36054	0.366704	S100B, NR4A2, ROBO2, CNP	193	106	9430	1.84378	1	0.954802	99.9465
GOTERM_BP_ALL	GO:0048699~generation of neurons	5	1.70068	0.43003	S100B, NR4A2, ROBO2, CNP, TIMP2	193	165	9430	1.48061	1	0.970948	99.9906
GOTERM_BP_ALL	GO:0030182~neuron differentiation	4	1.36054	0.4488	S100B, NR4A2, ROBO2, CNP	193	121	9430	1.61521	1	0.974052	99.9946
GOTERM_BP_ALL	GO:0032989~cellular component morphogenesis	4	1.36054	0.475266	S100B, NR4A2, ROBO2, CNP	193	126	9430	1.55111	1	0.977728	99.9976
GOTERM_BP_ALL	GO:0048468~cell development	6	2.04082	0.488648	S100B, PVRL2, JUND, NR4A2, ROBO2, CNP	193	226	9430	1.29717	1	0.979915	99.9984
GOTERM_BP_ALL	GO:0022008~neurogenesis	5	1.70068	0.515631	S100B, NR4A2, ROBO2, CNP, TIMP2	193	184	9430	1.32772	1	0.983779	99.9994
GOTERM_BP_ALL	GO:0007399~nervous system development	7	2.38095	0.556196	S100B, NR4A2, ROBO2, CNP, SEPP1, TIMP2, MBP	193	294	9430	1.16334	1	0.988801	99.9998
GOTERM_BP_ALL	GO:0007417~central nervous system development	3	1.02041	0.705955	S100B, NR4A2, SEPP1	193	120	9430	1.2215	1	0.997942	100
Annotation Cluster 39	Enrichment Score: 0.5332575963575782
Category	Term	Count	%	PValue	Genes	List Total	Pop Hits	Pop Total	Fold Enrichment	Bonferroni	Benjamini	FDR
GOTERM_BP_ALL	GO:0030030~cell projection organization	6	2.04082	0.0829626	NCK2, VAV3, S100B, NR4A2, ROBO2, CNP	193	114	9430	2.57158	1	0.670489	76.0269
GOTERM_BP_ALL	GO:0040011~locomotion	6	2.04082	0.241118	NCK2, VAV3, FLT1, ENPP2, PVRL2, NR4A2	193	164	9430	1.78756	1	0.895839	98.9433
GOTERM_BP_ALL	GO:0006928~cell motion	5	1.70068	0.355768	NCK2, VAV3, FLT1, NR4A2, ROBO2	193	148	9430	1.65068	1	0.951406	99.9291
GOTERM_BP_ALL	GO:0016477~cell migration	4	1.36054	0.410907	NCK2, VAV3, FLT1, NR4A2	193	114	9430	1.71439	1	0.968895	99.9838
GOTERM_BP_ALL	GO:0051674~localization of cell	4	1.36054	0.464746	NCK2, VAV3, FLT1, NR4A2	193	124	9430	1.57613	1	0.976484	99.9967
GOTERM_BP_ALL	GO:0048870~cell motility	4	1.36054	0.464746	NCK2, VAV3, FLT1, NR4A2	193	124	9430	1.57613	1	0.976484	99.9967
Annotation Cluster 40	Enrichment Score: 0.5180894344331857
Category	Term	Count	%	PValue	Genes	List Total	Pop Hits	Pop Total	Fold Enrichment	Bonferroni	Benjamini	FDR
GOTERM_CC_ALL	GO:0044429~mitochondrial part	12	4.08163	0.143089	CYB5R3, ALAS1, ACSM1, IVD, PDK4, GCAT, ALDH2, FABP3, MOSC2, SLC25A1, MGST1, OCIAD2	192	382	9556	1.56348	1	0.668401	85.401
GOTERM_CC_ALL	GO:0005741~mitochondrial outer membrane	3	1.02041	0.182869	CYB5R3, MOSC2, MGST1	192	39	9556	3.82853	1	0.71559	91.9261
GOTERM_CC_ALL	GO:0019866~organelle inner membrane	8	2.72109	0.208482	CYB5R3, PDK4, GCAT, MOSC2, SLC25A1, MGST1, ITPR1, OCIAD2	192	241	9556	1.65214	1	0.724523	94.5707
GOTERM_CC_ALL	GO:0031968~organelle outer membrane	3	1.02041	0.212055	CYB5R3, MOSC2, MGST1	192	43	9556	3.47238	1	0.71153	94.8684
GOTERM_CC_ALL	GO:0019867~outer membrane	3	1.02041	0.226818	CYB5R3, MOSC2, MGST1	192	45	9556	3.31806	1	0.729237	95.9458
GOTERM_CC_ALL	GO:0005739~mitochondrion	18	6.12245	0.29233	CYB5R3, ALDH6A1, PSAP, ALDOC, PDK4, GCAT, MOSC2, OCIAD2, CYBB, ACSM1, GLUL, ALAS1, IVD, ALDH2, FABP3, SLC25A1, MGST1, ENOSF1	192	731	9556	1.22555	1	0.803617	98.6549
GOTERM_CC_ALL	GO:0005743~mitochondrial inner membrane	7	2.38095	0.333854	CYB5R3, PDK4, GCAT, MOSC2, SLC25A1, MGST1, OCIAD2	192	236	9556	1.47625	1	0.838522	99.3668
GOTERM_CC_ALL	GO:0031090~organelle membrane	13	4.42177	0.399923	CYB5R3, PDK4, GCAT, MOSC2, ITPR1, OCIAD2, NCK2, LAPTM5, ST3GAL5, MAP1LC3A, ST3GAL6, SLC25A1, MGST1	192	542	9556	1.19377	1	0.88812	99.8277
GOTERM_CC_ALL	GO:0031966~mitochondrial membrane	7	2.38095	0.480454	CYB5R3, PDK4, GCAT, MOSC2, SLC25A1, MGST1, OCIAD2	192	276	9556	1.2623	1	0.932042	99.9714
GOTERM_CC_ALL	GO:0031967~organelle envelope	9	3.06122	0.482838	CYB5R3, PDK4, GCAT, MOSC2, OIT3, SLC25A1, MGST1, ITPR1, OCIAD2	192	377	9556	1.18816	1	0.929443	99.973
GOTERM_CC_ALL	GO:0031975~envelope	9	3.06122	0.485847	CYB5R3, PDK4, GCAT, MOSC2, OIT3, SLC25A1, MGST1, ITPR1, OCIAD2	192	378	9556	1.18502	1	0.923296	99.9749
GOTERM_CC_ALL	GO:0005740~mitochondrial envelope	7	2.38095	0.525565	CYB5R3, PDK4, GCAT, MOSC2, SLC25A1, MGST1, OCIAD2	192	289	9556	1.20552	1	0.937177	99.9908
Annotation Cluster 41	Enrichment Score: 0.4552787230823635
Category	Term	Count	%	PValue	Genes	List Total	Pop Hits	Pop Total	Fold Enrichment	Bonferroni	Benjamini	FDR
GOTERM_BP_ALL	GO:0045185~maintenance of protein location	3	1.02041	0.0319556	NFKBIA, SRGN, NR5A1	193	14	9430	10.47	1	0.522216	41.4672
GOTERM_BP_ALL	GO:0034613~cellular protein localization	8	2.72109	0.145073	RAMP3, AKAP12, NFKBIA, SCG5, RAMP1, SRGN, CD74, NR5A1	193	214	9430	1.82655	1	0.78679	92.4588
GOTERM_BP_ALL	GO:0070727~cellular macromolecule localization	8	2.72109	0.148968	RAMP3, AKAP12, NFKBIA, SCG5, RAMP1, SRGN, CD74, NR5A1	193	215	9430	1.81805	1	0.791653	93.0057
GOTERM_BP_ALL	GO:0033365~protein localization in organelle	3	1.02041	0.361029	NFKBIA, SRGN, NR5A1	193	62	9430	2.3642	1	0.952683	99.938
GOTERM_BP_ALL	GO:0006886~intracellular protein transport	6	2.04082	0.385759	RAMP3, AKAP12, NFKBIA, SCG5, RAMP1, CD74	193	200	9430	1.4658	1	0.962082	99.9677
GOTERM_BP_ALL	GO:0051641~cellular localization	10	3.40136	0.425208	RAMP3, ARFGAP3, APOE, AKAP12, NFKBIA, SCG5, RAMP1, SRGN, CD74, NR5A1	193	399	9430	1.22456	1	0.972168	99.9892
GOTERM_BP_ALL	GO:0033036~macromolecule localization	12	4.08163	0.54923	RAMP3, ARFGAP3, APOE, AKAP12, NFKBIA, SCG5, RAMP1, SNX10, SRGN, CD74, SLCO2A1, NR5A1	193	542	9430	1.08177	1	0.988004	99.9998
GOTERM_BP_ALL	GO:0008104~protein localization	10	3.40136	0.559799	RAMP3, ARFGAP3, AKAP12, NFKBIA, SCG5, RAMP1, SNX10, SRGN, CD74, NR5A1	193	446	9430	1.09552	1	0.989103	99.9999
GOTERM_BP_ALL	GO:0046907~intracellular transport	6	2.04082	0.682298	RAMP3, AKAP12, NFKBIA, SCG5, RAMP1, CD74	193	281	9430	1.04328	1	0.997262	100
GOTERM_BP_ALL	GO:0015031~protein transport	8	2.72109	0.71925	RAMP3, ARFGAP3, AKAP12, NFKBIA, SCG5, RAMP1, SNX10, CD74	193	403	9430	0.969928	1	0.998295	100
GOTERM_BP_ALL	GO:0045184~establishment of protein localization	8	2.72109	0.721646	RAMP3, ARFGAP3, AKAP12, NFKBIA, SCG5, RAMP1, SNX10, CD74	193	404	9430	0.967527	1	0.998329	100
GOTERM_BP_ALL	GO:0051649~establishment of localization in cell	7	2.38095	0.77269	RAMP3, ARFGAP3, AKAP12, NFKBIA, SCG5, RAMP1, CD74	193	371	9430	0.921889	1	0.999139	100
Annotation Cluster 42	Enrichment Score: 0.4304484963516526
Category	Term	Count	%	PValue	Genes	List Total	Pop Hits	Pop Total	Fold Enrichment	Bonferroni	Benjamini	FDR
GOTERM_CC_ALL	GO:0005792~microsome	4	1.36054	0.164251	CYP2D14, MGST1, ITPR1, DTNA	192	70	9556	2.84405	1	0.709677	89.3094
GOTERM_CC_ALL	GO:0042598~vesicular fraction	4	1.36054	0.169142	CYP2D14, MGST1, ITPR1, DTNA	192	71	9556	2.80399	1	0.708635	90.0634
GOTERM_CC_ALL	GO:0005624~membrane fraction	5	1.70068	0.585804	CYP2D14, CNP, MGST1, ITPR1, DTNA	192	204	9556	1.21987	1	0.954633	99.9983
GOTERM_CC_ALL	GO:0005626~insoluble fraction	5	1.70068	0.616291	CYP2D14, CNP, MGST1, ITPR1, DTNA	192	212	9556	1.17384	1	0.958721	99.9993
GOTERM_CC_ALL	GO:0000267~cell fraction	5	1.70068	0.7022	CYP2D14, CNP, MGST1, ITPR1, DTNA	192	237	9556	1.05002	1	0.974085	100
Annotation Cluster 43	Enrichment Score: 0.41236401098035885
Category	Term	Count	%	PValue	Genes	List Total	Pop Hits	Pop Total	Fold Enrichment	Bonferroni	Benjamini	FDR
GOTERM_MF_ALL	GO:0005083~small GTPase regulator activity	5	1.70068	0.268976	ARHGEF3, ARFGAP3, VAV3, AGFG2, MINK1	202	146	11163	1.89255	1	0.929832	98.7809
GOTERM_MF_ALL	GO:0030695~GTPase regulator activity	6	2.04082	0.327839	ARHGEF3, ARFGAP3, VAV3, AGFG2, RASGEF1B, MINK1	202	210	11163	1.57893	1	0.955808	99.6257
GOTERM_MF_ALL	GO:0060589~nucleoside-triphosphatase regulator activity	6	2.04082	0.350696	ARHGEF3, ARFGAP3, VAV3, AGFG2, RASGEF1B, MINK1	202	217	11163	1.52799	1	0.961984	99.7699
GOTERM_BP_ALL	GO:0043087~regulation of GTPase activity	3	1.02041	0.368386	ARFGAP3, VAV3, AGFG2	193	63	9430	2.32667	1	0.954943	99.9488
GOTERM_BP_ALL	GO:0051056~regulation of small GTPase mediated signal transduction	5	1.70068	0.422928	ARHGEF3, ARFGAP3, VAV3, AGFG2, RASGEF1B	193	163	9430	1.49878	1	0.97191	99.9885
GOTERM_BP_ALL	GO:0046578~regulation of Ras protein signal transduction	4	1.36054	0.475266	ARHGEF3, ARFGAP3, VAV3, AGFG2	193	126	9430	1.55111	1	0.977728	99.9976
GOTERM_MF_ALL	GO:0005085~guanyl-nucleotide exchange factor activity	3	1.02041	0.567078	ARHGEF3, VAV3, RASGEF1B	202	105	11163	1.57893	1	0.99227	99.9992
Annotation Cluster 44	Enrichment Score: 0.3861066422503841
Category	Term	Count	%	PValue	Genes	List Total	Pop Hits	Pop Total	Fold Enrichment	Bonferroni	Benjamini	FDR
GOTERM_MF_ALL	GO:0060089~molecular transducer activity	34	11.5646	0.352395	TNFRSF21, THRA, ENPP2, LHCGR, ITGB5, ADRBK2, TLR4, FCGRT, BCAM, AGTR1, FOLR2, PVRL2, PER1, PDE8B, TIE1, SCARB2, ERRFI1, CSF1R, GHR, RAMP3, FLT1, PDK4, NR4A2, NR4A1, ITPR1, LRPAP1, DDR1, CD36, LPAR6, RGS5, CD300LG, WNT11, GPR116, NR5A1	202	1704	11163	1.10265	1	0.960517	99.7783
GOTERM_MF_ALL	GO:0004871~signal transducer activity	34	11.5646	0.352395	TNFRSF21, THRA, ENPP2, LHCGR, ITGB5, ADRBK2, TLR4, FCGRT, BCAM, AGTR1, FOLR2, PVRL2, PER1, PDE8B, TIE1, SCARB2, ERRFI1, CSF1R, GHR, RAMP3, FLT1, PDK4, NR4A2, NR4A1, ITPR1, LRPAP1, DDR1, CD36, LPAR6, RGS5, CD300LG, WNT11, GPR116, NR5A1	202	1704	11163	1.10265	1	0.960517	99.7783
GOTERM_MF_ALL	GO:0004872~receptor activity	28	9.52381	0.559268	RAMP3, TNFRSF21, FLT1, THRA, ENPP2, LHCGR, NR4A2, ITGB5, NR4A1, TLR4, FCGRT, BCAM, ITPR1, LRPAP1, AGTR1, DDR1, CD36, FOLR2, LPAR6, PVRL2, CD300LG, SCARB2, TIE1, ERRFI1, GHR, NR5A1, GPR116, CSF1R	202	1518	11163	1.01933	1	0.9925	99.999
Annotation Cluster 45	Enrichment Score: 0.3804431338696217
Category	Term	Count	%	PValue	Genes	List Total	Pop Hits	Pop Total	Fold Enrichment	Bonferroni	Benjamini	FDR
GOTERM_MF_ALL	GO:0003824~catalytic activity	88	29.932	0.00575889	TM7SF2, CYB5R3, CYP2D14, EZH1, GCAT, ARSK, CNP, ACSS2, DNASE1L3, AUH, ALAS1, CRY2, ST3GAL5, SERPINE2, ST3GAL6, ERAP1, VNN1, PDE8B, SCD5, TIE1, PLA2G2D1, MAN2B1, NQO1, DDAH1, NQO2, NAPRT1, PLD3, ALDH6A1, GBP5, MINK1, PIGS, CTSS, PFKM, DDO, TECR, CHPT1, PRKCB, GNS, DDR1, FOLH1, GLUL, PCMTD1, GBP4, SC5DL, CTSF, CTSL2, ASS1, ENPP2, PFKFB2, ABHD6, ALDOC, PAMR1, ABHD4, MST1, ADRBK2, MOSC2, DUSP12, C1S,…	202	3854	11163	1.26183	0.913605	0.171693	7.8028
GOTERM_BP_ALL	GO:0008152~metabolic process	104	35.3741	0.0220141	THRA, CYP2D14, GCAT, CNP, ACSS2, DNASE1L3, CRY2, ST3GAL5, APOE, ST3GAL6, CFH, FBXO25, ERAP1, VNN1, SCD5, DDAH1, PLD3, ALDH6A1, C4A, TECR, CHPT1, GNS, C1QA, C1QB, GLUL, EGFLAM, PCMTD1, CTSL2, ASS1, ENPP2, PFKFB2, ALDOC, PAMR1, MST1, MOSC2, ADRBK2, DUSP12, CD74, IVD, JUND, AGRN, SRGN, CSF1R, LPL, LOC783195, PYROXD2, EPHX2, NR4A2, NR4A1, P4HTM, ULK1, FABP3, ALDH2, FBXO32, CYB5R3, TM7SF2, EZH1, ARSK,…	193	4357	9430	1.16627	1	0.429063	30.7253
GOTERM_BP_ALL	GO:0007169~transmembrane receptor protein tyrosine kinase signaling pathway	6	2.04082	0.0394078	DDR1, FLT1, AGRN, TIE1, GHR, CSF1R	193	92	9430	3.18653	1	0.549971	48.471
GOTERM_MF_ALL	GO:0004714~transmembrane receptor protein tyrosine kinase activity	4	1.36054	0.046975	DDR1, FLT1, TIE1, CSF1R	202	45	11163	4.91221	1	0.530257	49.1753
GOTERM_BP_ALL	GO:0044238~primary metabolic process	86	29.2517	0.0595719	TM7SF2, CYB5R3, THRA, EZH1, CNP, DNASE1L3, CRY2, ST3GAL5, MAP1LC3A, APOE, ST3GAL6, CFH, FBXO25, ERAP1, VNN1, SCD5, TIE1, PLA2G2D1, MAN2B1, DDAH1, GHR, NAPRT1, PLD3, ALDH6A1, C4A, MINK1, PIGS, CTSS, PFKM, DDO, CHPT1, TECR, PRKCB, C1QA, GNS, C1QB, DDR1, GLUL, FOLH1, BGN, EGFLAM, PCMTD1, SC5DL, CTSF, CTSL2, ASS1, ENPP2, CREM, PFKFB2, ALDOC, PAMR1, ABHD4, MST1, ADRBK2, DUSP12, C1S, CD74, CALCOCO1, PL…	193	3637	9430	1.15534	1	0.617967	63.6828
GOTERM_BP_ALL	GO:0007167~enzyme linked receptor protein signaling pathway	7	2.38095	0.0625744	DDR1, FLT1, FST, AGRN, TIE1, GHR, CSF1R	193	138	9430	2.47841	1	0.624573	65.5483
GOTERM_MF_ALL	GO:0004713~protein tyrosine kinase activity	4	1.36054	0.268775	DDR1, FLT1, TIE1, CSF1R	202	100	11163	2.2105	1	0.933377	98.7762
GOTERM_BP_ALL	GO:0009987~cellular process	114	38.7755	0.419969	THRA, FST, CNP, TLR4, DNASE1L3, AGTR1, CRY2, ST3GAL5, APOE, ST3GAL6, FBXO25, VNN1, ROBO2, SCD5, DDAH1, ALDH6A1, BCL2A1, CST3, TCN2, PPDPF, CHPT1, GLUL, EGFLAM, CD36, PCMTD1, ARFGAP3, ASS1, PFKFB2, ALDOC, ELN, AKAP12, ITGB5, ADRBK2, NFKBIA, DUSP12, NOSTRIN, TIMP2, SESN1, CD74, FGG, PVRL2, JUND, SCARB2, AGRN, SRGN, CSF1R, LPL, VAV3, LOC783195, PYROXD2, NR4A2, NR4A1, TNNI3, S100B, ULK1, FABP3, CACNA…	193	5457	9430	1.02072	1	0.971433	99.9874
GOTERM_MF_ALL	GO:0016773~phosphotransferase activity, alcohol group as acceptor	11	3.7415	0.420261	DDR1, FLT1, ULK1, PFKFB2, PDK4, MINK1, ADRBK2, PFKM, TIE1, PRKCB, CSF1R	202	503	11163	1.20852	1	0.975967	99.9533
GOTERM_BP_ALL	GO:0044237~cellular metabolic process	71	24.1497	0.426648	THRA, EZH1, CNP, DNASE1L3, ALAS1, CRY2, ST3GAL5, MAP1LC3A, APOE, ST3GAL6, FBXO25, VNN1, SCD5, SEPP1, TIE1, PLA2G2D1, MAN2B1, DDAH1, GHR, NAPRT1, ALDH6A1, MINK1, PIGS, PFKM, DDO, CHPT1, PRKCB, DDR1, GLUL, FOLH1, BGN, EGFLAM, PCMTD1, SC5DL, ASS1, CREM, PFKFB2, ALDOC, ADRBK2, DUSP12, CALCOCO1, CD74, PLA2G12A, JUND, AGRN, ENOSF1, CSF1R, LPL, FLT1, LOC783195, PYROXD2, PSAP, PDK4, NR4A2, NR4A1, IGF2, A…	193	3356	9430	1.03369	1	0.971246	99.9896
GOTERM_MF_ALL	GO:0016301~kinase activity	12	4.08163	0.436988	KHK, DDR1, FLT1, ULK1, PFKFB2, PDK4, MINK1, ADRBK2, PFKM, TIE1, PRKCB, CSF1R	202	564	11163	1.1758	1	0.979062	99.969
GOTERM_MF_ALL	GO:0004672~protein kinase activity	9	3.06122	0.494863	DDR1, FLT1, ULK1, PDK4, MINK1, ADRBK2, TIE1, PRKCB, CSF1R	202	423	11163	1.1758	1	0.986724	99.9933
GOTERM_MF_ALL	GO:0016772~transferase activity, transferring phosphorus-containing groups	13	4.42177	0.529075	KHK, DDR1, FLT1, ULK1, PFKFB2, PDK4, MINK1, ADRBK2, PFKM, TIE1, CHPT1, PRKCB, CSF1R	202	660	11163	1.0885	1	0.990221	99.9975
GOTERM_MF_ALL	GO:0016740~transferase activity	23	7.82313	0.568236	GSTA3, FLT1, PFKFB2, EZH1, PDK4, GCAT, ADRBK2, MINK1, ACLY, PFKM, CHPT1, PRKCB, KHK, DDR1, ALAS1, ST3GAL5, ULK1, ST3GAL6, PCMTD1, TIE1, MGST1, CSF1R, NAPRT1	202	1243	11163	1.02255	1	0.991871	99.9993
GOTERM_MF_ALL	GO:0030554~adenyl nucleotide binding	20	6.80272	0.583444	FLT1, ASS1, PFKFB2, PDK4, ADRBK2, MINK1, ABCB1, ACLY, PFKM, ACSS2, PRKCB, DDR1, CYBB, ACSM1, GLUL, IVD, ULK1, TAP1, TIE1, CSF1R	202	1083	11163	1.02054	1	0.991951	99.9996
GOTERM_MF_ALL	GO:0001883~purine nucleoside binding	20	6.80272	0.60013	FLT1, ASS1, PFKFB2, PDK4, ADRBK2, MINK1, ABCB1, ACLY, PFKM, ACSS2, PRKCB, DDR1, CYBB, ACSM1, GLUL, IVD, ULK1, TAP1, TIE1, CSF1R	202	1093	11163	1.01121	1	0.992235	99.9997
GOTERM_MF_ALL	GO:0001882~nucleoside binding	20	6.80272	0.610014	FLT1, ASS1, PFKFB2, PDK4, ADRBK2, MINK1, ABCB1, ACLY, PFKM, ACSS2, PRKCB, DDR1, CYBB, ACSM1, GLUL, IVD, ULK1, TAP1, TIE1, CSF1R	202	1099	11163	1.00568	1	0.992767	99.9998
GOTERM_MF_ALL	GO:0032559~adenyl ribonucleotide binding	18	6.12245	0.679185	FLT1, ASS1, PFKFB2, PDK4, ADRBK2, MINK1, ABCB1, ACLY, PFKM, ACSS2, PRKCB, DDR1, ACSM1, GLUL, ULK1, TAP1, TIE1, CSF1R	202	1027	11163	0.968571	1	0.996321	100
GOTERM_BP_ALL	GO:0006468~protein amino acid phosphorylation	9	3.06122	0.698514	DDR1, FLT1, ULK1, PDK4, MINK1, ADRBK2, TIE1, PRKCB, CSF1R	193	448	9430	0.981565	1	0.997765	100
GOTERM_BP_ALL	GO:0019538~protein metabolic process	36	12.2449	0.702756	CTSL2, PAMR1, MST1, ADRBK2, DUSP12, C1S, CD74, MAP1LC3A, ST3GAL5, ST3GAL6, FBXO25, CFH, ERAP1, SCG5, TIE1, DDAH1, SRGN, CSF1R, AGA, FLT1, C4A, PDK4, MINK1, PIGS, CTSS, PRKCB, C1QA, C1QB, DDR1, FOLH1, BGN, EGFLAM, ULK1, PCMTD1, FBXO32, CTSF	193	1840	9430	0.955959	1	0.997874	100
GOTERM_BP_ALL	GO:0006464~protein modification process	17	5.78231	0.715574	FLT1, PDK4, ADRBK2, MINK1, PIGS, DUSP12, PRKCB, DDR1, BGN, EGFLAM, ST3GAL5, ULK1, ST3GAL6, PCMTD1, TIE1, DDAH1, CSF1R	193	877	9430	0.947117	1	0.99822	100
GOTERM_MF_ALL	GO:0005524~ATP binding	17	5.78231	0.752657	FLT1, ASS1, PFKFB2, PDK4, ADRBK2, MINK1, ABCB1, ACLY, PFKM, PRKCB, DDR1, ACSM1, GLUL, ULK1, TAP1, TIE1, CSF1R	202	1018	11163	0.922849	1	0.99851	100
GOTERM_BP_ALL	GO:0043412~biopolymer modification	17	5.78231	0.78306	FLT1, PDK4, ADRBK2, MINK1, PIGS, DUSP12, PRKCB, DDR1, BGN, EGFLAM, ST3GAL5, ULK1, ST3GAL6, PCMTD1, TIE1, DDAH1, CSF1R	193	920	9430	0.90285	1	0.999258	100
GOTERM_MF_ALL	GO:0017076~purine nucleotide binding	22	7.48299	0.808702	GBP5, FLT1, ASS1, PFKFB2, PDK4, ADRBK2, MINK1, ABCB1, ACLY, PFKM, ACSS2, PRKCB, DDR1, CYBB, ACSM1, GLUL, IVD, ULK1, TAP1, TIE1, GBP4, CSF1R	202	1363	11163	0.891983	1	0.999469	100
GOTERM_BP_ALL	GO:0043687~post-translational protein modification	13	4.42177	0.826311	DDR1, BGN, FLT1, EGFLAM, ULK1, PDK4, MINK1, ADRBK2, DUSP12, TIE1, DDAH1, PRKCB, CSF1R	193	735	9430	0.864192	1	0.999694	100
GOTERM_BP_ALL	GO:0016310~phosphorylation	9	3.06122	0.839891	DDR1, FLT1, ULK1, PDK4, MINK1, ADRBK2, TIE1, PRKCB, CSF1R	193	521	9430	0.844033	1	0.999766	100
GOTERM_BP_ALL	GO:0043170~macromolecule metabolic process	53	18.0272	0.853182	THRA, EZH1, CNP, DNASE1L3, CRY2, MAP1LC3A, ST3GAL5, APOE, ST3GAL6, FBXO25, CFH, ERAP1, TIE1, DDAH1, C4A, MINK1, PIGS, CTSS, PRKCB, GNS, C1QA, DDR1, C1QB, FOLH1, BGN, EGFLAM, PCMTD1, CTSF, CTSL2, CREM, PAMR1, MST1, ADRBK2, DUSP12, C1S, CALCOCO1, CD74, JUND, SCG5, AGRN, SRGN, CSF1R, AGA, FLT1, LOC783195, PDK4, NR4A2, NR4A1, DBP, ULK1, BRE, FBXO32, NR5A1	193	2854	9430	0.907353	1	0.999828	100
GOTERM_MF_ALL	GO:0032553~ribonucleotide binding	20	6.80272	0.866785	GBP5, FLT1, ASS1, PFKFB2, PDK4, ADRBK2, MINK1, ABCB1, ACLY, PFKM, ACSS2, PRKCB, DDR1, ACSM1, GLUL, ULK1, TAP1, TIE1, GBP4, CSF1R	202	1304	11163	0.847582	1	0.999876	100
GOTERM_MF_ALL	GO:0032555~purine ribonucleotide binding	20	6.80272	0.866785	GBP5, FLT1, ASS1, PFKFB2, PDK4, ADRBK2, MINK1, ABCB1, ACLY, PFKM, ACSS2, PRKCB, DDR1, ACSM1, GLUL, ULK1, TAP1, TIE1, GBP4, CSF1R	202	1304	11163	0.847582	1	0.999876	100
GOTERM_MF_ALL	GO:0004674~protein serine/threonine kinase activity	4	1.36054	0.884196	ULK1, MINK1, ADRBK2, PRKCB	202	280	11163	0.789463	1	0.999919	100
GOTERM_BP_ALL	GO:0006793~phosphorus metabolic process	10	3.40136	0.916923	DDR1, FLT1, ULK1, PDK4, MINK1, ADRBK2, DUSP12, TIE1, PRKCB, CSF1R	193	646	9430	0.756348	1	0.999977	100
GOTERM_BP_ALL	GO:0006796~phosphate metabolic process	10	3.40136	0.916923	DDR1, FLT1, ULK1, PDK4, MINK1, ADRBK2, DUSP12, TIE1, PRKCB, CSF1R	193	646	9430	0.756348	1	0.999977	100
GOTERM_MF_ALL	GO:0000166~nucleotide binding	23	7.82313	0.941855	GBP5, FLT1, ASS1, PFKFB2, PDK4, ADRBK2, MINK1, ABCB1, ACLY, PFKM, ACSS2, PRKCB, DDR1, CYBB, ACSM1, GLUL, IVD, ULK1, TAP1, DPYD, TIE1, GBP4, CSF1R	202	1615	11163	0.787018	1	0.999995	100
GOTERM_BP_ALL	GO:0044267~cellular protein metabolic process	21	7.14286	0.982084	FLT1, PDK4, ADRBK2, MINK1, PIGS, DUSP12, CD74, PRKCB, DDR1, BGN, EGFLAM, MAP1LC3A, ST3GAL5, ULK1, ST3GAL6, FBXO25, PCMTD1, FBXO32, TIE1, DDAH1, CSF1R	193	1447	9430	0.709096	1	1	100
GOTERM_BP_ALL	GO:0007166~cell surface receptor linked signal transduction	20	6.80272	0.990307	RAMP3, FLT1, VAV3, FST, LHCGR, NFKBIA, ITGB5, NMB, CALCOCO1, AGTR1, DDR1, APOE, LPAR6, SCG5, WNT11, TIE1, AGRN, GHR, CSF1R, GPR116	193	1450	9430	0.673932	1	1	100
GOTERM_BP_ALL	GO:0044260~cellular macromolecule metabolic process	37	12.585	0.991982	THRA, CREM, EZH1, ADRBK2, DUSP12, CNP, DNASE1L3, CD74, CALCOCO1, CRY2, ST3GAL5, MAP1LC3A, APOE, JUND, ST3GAL6, FBXO25, AGRN, TIE1, DDAH1, CSF1R, FLT1, LOC783195, PDK4, NR4A2, MINK1, NR4A1, PIGS, PRKCB, DDR1, BGN, EGFLAM, DBP, ULK1, BRE, PCMTD1, FBXO32, NR5A1	193	2433	9430	0.743043	1	1	100
GOTERM_MF_ALL	GO:0004888~transmembrane receptor activity	12	4.08163	0.998257	DDR1, AGTR1, FLT1, LPAR6, ENPP2, LHCGR, TLR4, BCAM, TIE1, GPR116, GHR, CSF1R	202	1241	11163	0.534366	1	1	100
Annotation Cluster 46	Enrichment Score: 0.3673787386441542
Category	Term	Count	%	PValue	Genes	List Total	Pop Hits	Pop Total	Fold Enrichment	Bonferroni	Benjamini	FDR
GOTERM_BP_ALL	GO:0009058~biosynthetic process	35	11.9048	0.234478	CYB5R3, TM7SF2, THRA, ASS1, CREM, EZH1, GCAT, CD74, CALCOCO1, ALAS1, ST3GAL5, APOE, ST3GAL6, JUND, SCD5, DDAH1, NAPRT1, LPL, LOC783195, PYROXD2, NR4A2, NR4A1, ACLY, PIGS, FADS6, TECR, CHPT1, GLUL, ACSM1, CYBB, DBP, FABP3, DPYD, SC5DL, NR5A1	193	1471	9430	1.16254	1	0.892394	98.78
GOTERM_BP_ALL	GO:0044237~cellular metabolic process	71	24.1497	0.426648	THRA, EZH1, CNP, DNASE1L3, ALAS1, CRY2, ST3GAL5, MAP1LC3A, APOE, ST3GAL6, FBXO25, VNN1, SCD5, SEPP1, TIE1, PLA2G2D1, MAN2B1, DDAH1, GHR, NAPRT1, ALDH6A1, MINK1, PIGS, PFKM, DDO, CHPT1, PRKCB, DDR1, GLUL, FOLH1, BGN, EGFLAM, PCMTD1, SC5DL, ASS1, CREM, PFKFB2, ALDOC, ADRBK2, DUSP12, CALCOCO1, CD74, PLA2G12A, JUND, AGRN, ENOSF1, CSF1R, LPL, FLT1, LOC783195, PYROXD2, PSAP, PDK4, NR4A2, NR4A1, IGF2, A…	193	3356	9430	1.03369	1	0.971246	99.9896
GOTERM_BP_ALL	GO:0006807~nitrogen compound metabolic process	32	10.8844	0.44738	THRA, ASS1, EZH1, CREM, CNP, DNASE1L3, CALCOCO1, ALAS1, CRY2, JUND, VNN1, DDAH1, ENOSF1, NAPRT1, GHR, ALDH6A1, LOC783195, PYROXD2, NR4A2, NR4A1, DDO, CHPT1, GNS, AMDHD1, GLUL, BGN, EGFLAM, DBP, FABP3, BRE, DPYD, NR5A1	193	1471	9430	1.0629	1	0.974054	99.9943
GOTERM_BP_ALL	GO:0044249~cellular biosynthetic process	30	10.2041	0.477783	THRA, ASS1, EZH1, CREM, CD74, CALCOCO1, ALAS1, ST3GAL5, APOE, ST3GAL6, JUND, SCD5, DDAH1, NAPRT1, LPL, LOC783195, PYROXD2, NR4A2, NR4A1, PIGS, FADS6, CHPT1, GLUL, ACSM1, CYBB, DBP, FABP3, DPYD, SC5DL, NR5A1	193	1392	9430	1.05302	1	0.978003	99.9978
GOTERM_BP_ALL	GO:0034641~cellular nitrogen compound metabolic process	28	9.52381	0.680811	THRA, ASS1, EZH1, CREM, CNP, DNASE1L3, CALCOCO1, ALAS1, CRY2, JUND, DDAH1, ENOSF1, GHR, NAPRT1, ALDH6A1, LOC783195, PYROXD2, NR4A2, NR4A1, CHPT1, DDO, AMDHD1, GLUL, DBP, FABP3, BRE, DPYD, NR5A1	193	1419	9430	0.964118	1	0.997255	100
Annotation Cluster 47	Enrichment Score: 0.3398038827948938
Category	Term	Count	%	PValue	Genes	List Total	Pop Hits	Pop Total	Fold Enrichment	Bonferroni	Benjamini	FDR
GOTERM_MF_ALL	GO:0004197~cysteine-type endopeptidase activity	3	1.02041	0.168162	CTSL2, CTSS, CTSF	202	41	11163	4.04359	1	0.851035	92.4969
GOTERM_BP_ALL	GO:0006508~proteolysis	17	5.78231	0.186679	CTSL2, C4A, PAMR1, MST1, CTSS, C1S, C1QA, C1QB, FOLH1, MAP1LC3A, CFH, FBXO25, ERAP1, SCG5, FBXO32, SRGN, CTSF	193	615	9430	1.3506	1	0.847357	96.6877
GOTERM_MF_ALL	GO:0008234~cysteine-type peptidase activity	3	1.02041	0.35368	CTSL2, CTSS, CTSF	202	69	11163	2.40271	1	0.958856	99.7844
GOTERM_MF_ALL	GO:0008233~peptidase activity	9	3.06122	0.497552	CTSL2, FOLH1, SERPINE2, PAMR1, MST1, ERAP1, C1S, CTSS, CTSF	202	424	11163	1.17302	1	0.986316	99.9938
GOTERM_MF_ALL	GO:0004252~serine-type endopeptidase activity	3	1.02041	0.635381	PAMR1, MST1, C1S	202	119	11163	1.39317	1	0.994575	99.9999
GOTERM_MF_ALL	GO:0004175~endopeptidase activity	6	2.04082	0.666212	CTSL2, PAMR1, MST1, C1S, CTSS, CTSF	202	312	11163	1.06274	1	0.996068	100
GOTERM_MF_ALL	GO:0008236~serine-type peptidase activity	3	1.02041	0.70283	PAMR1, MST1, C1S	202	135	11163	1.22805	1	0.99711	100
GOTERM_MF_ALL	GO:0017171~serine hydrolase activity	3	1.02041	0.706682	PAMR1, MST1, C1S	202	136	11163	1.21902	1	0.9971	100
GOTERM_MF_ALL	GO:0070011~peptidase activity, acting on L-amino acid peptides	7	2.38095	0.752962	CTSL2, PAMR1, MST1, ERAP1, C1S, CTSS, CTSF	202	410	11163	0.943504	1	0.99841	100
Annotation Cluster 48	Enrichment Score: 0.33311501464749715
Category	Term	Count	%	PValue	Genes	List Total	Pop Hits	Pop Total	Fold Enrichment	Bonferroni	Benjamini	FDR
GOTERM_BP_ALL	GO:0015674~di-, tri-valent inorganic cation transport	5	1.70068	0.161972	SLC39A14, TF, TCN2, ITPR1, PRKCB	193	104	9430	2.34904	1	0.81427	94.5743
GOTERM_BP_ALL	GO:0000041~transition metal ion transport	3	1.02041	0.248171	SLC39A14, TF, TCN2	193	47	9430	3.11873	1	0.899567	99.0941
GOTERM_BP_ALL	GO:0030001~metal ion transport	6	2.04082	0.694255	SLC39A14, TF, SLC5A6, TCN2, ITPR1, PRKCB	193	285	9430	1.02863	1	0.997651	100
GOTERM_BP_ALL	GO:0006812~cation transport	6	2.04082	0.8579	SLC39A14, TF, SLC5A6, TCN2, ITPR1, PRKCB	193	357	9430	0.821178	1	0.999839	100
GOTERM_BP_ALL	GO:0006811~ion transport	8	2.72109	0.90215	SLC39A14, TF, CYBB, CACNA1H, SLC5A6, TCN2, ITPR1, PRKCB	193	511	9430	0.764933	1	0.99996	100
Annotation Cluster 49	Enrichment Score: 0.3298973513091922
Category	Term	Count	%	PValue	Genes	List Total	Pop Hits	Pop Total	Fold Enrichment	Bonferroni	Benjamini	FDR
GOTERM_BP_ALL	GO:0003013~circulatory system process	3	1.02041	0.425917	NTS, APOE, TNNI3	193	71	9430	2.06451	1	0.971474	99.9894
GOTERM_BP_ALL	GO:0008015~blood circulation	3	1.02041	0.425917	NTS, APOE, TNNI3	193	71	9430	2.06451	1	0.971474	99.9894
GOTERM_BP_ALL	GO:0003008~system process	8	2.72109	0.564491	UNC119, TNNT1, NTS, S100B, APOE, MAN2B1, TNNI3, MBP	193	347	9430	1.12646	1	0.989357	99.9999
Annotation Cluster 50	Enrichment Score: 0.311389734259986
Category	Term	Count	%	PValue	Genes	List Total	Pop Hits	Pop Total	Fold Enrichment	Bonferroni	Benjamini	FDR
GOTERM_BP_ALL	GO:0007015~actin filament organization	3	1.02041	0.123905	NCK2, LOC783195, ELN	193	30	9430	4.88601	1	0.753989	88.7122
GOTERM_BP_ALL	GO:0030036~actin cytoskeleton organization	3	1.02041	0.513167	NCK2, LOC783195, ELN	193	84	9430	1.745	1	0.983579	99.9993
GOTERM_BP_ALL	GO:0030029~actin filament-based process	3	1.02041	0.525805	NCK2, LOC783195, ELN	193	86	9430	1.70442	1	0.984876	99.9995
GOTERM_BP_ALL	GO:0007010~cytoskeleton organization	3	1.02041	0.858369	NCK2, LOC783195, ELN	193	167	9430	0.877726	1	0.999837	100
GOTERM_BP_ALL	GO:0006996~organelle organization	8	2.72109	0.966503	NCK2, VAV3, LOC783195, EZH1, ELN, BRE, NAP1L5, SRGN	193	603	9430	0.648227	1	0.999999	100
Annotation Cluster 51	Enrichment Score: 0.29853246040149944
Category	Term	Count	%	PValue	Genes	List Total	Pop Hits	Pop Total	Fold Enrichment	Bonferroni	Benjamini	FDR
GOTERM_BP_ALL	GO:0016043~cellular component organization	24	8.16327	0.303644	LPL, VAV3, LOC783195, EZH1, ELN, NR4A2, CST3, NOSTRIN, CNP, PFKM, NAP1L5, CD74, NCK2, FGG, EGFLAM, S100B, APOE, PVRL2, BRE, ROBO2, TIE1, AGRN, SRGN, GHR	193	1003	9430	1.16914	1	0.932784	99.7441
GOTERM_BP_ALL	GO:0022607~cellular component assembly	10	3.40136	0.343454	NCK2, FGG, VAV3, LOC783195, APOE, ELN, PFKM, AGRN, NAP1L5, CD74	193	371	9430	1.31698	1	0.946976	99.9031
GOTERM_BP_ALL	GO:0043933~macromolecular complex subunit organization	8	2.72109	0.438252	LPL, FGG, LOC783195, APOE, PFKM, AGRN, NAP1L5, CD74	193	308	9430	1.26909	1	0.973056	99.9926
GOTERM_BP_ALL	GO:0006461~protein complex assembly	5	1.70068	0.49846	FGG, LOC783195, PFKM, AGRN, CD74	193	180	9430	1.35723	1	0.981154	99.9989
GOTERM_BP_ALL	GO:0070271~protein complex biogenesis	5	1.70068	0.49846	FGG, LOC783195, PFKM, AGRN, CD74	193	180	9430	1.35723	1	0.981154	99.9989
GOTERM_BP_ALL	GO:0043623~cellular protein complex assembly	3	1.02041	0.519514	FGG, LOC783195, AGRN	193	85	9430	1.72447	1	0.984243	99.9994
GOTERM_BP_ALL	GO:0065003~macromolecular complex assembly	7	2.38095	0.545609	FGG, LOC783195, APOE, PFKM, AGRN, NAP1L5, CD74	193	291	9430	1.17533	1	0.987887	99.9998
GOTERM_BP_ALL	GO:0044085~cellular component biogenesis	10	3.40136	0.545982	NCK2, FGG, VAV3, LOC783195, APOE, ELN, PFKM, AGRN, NAP1L5, CD74	193	441	9430	1.10794	1	0.987731	99.9998
GOTERM_BP_ALL	GO:0034622~cellular macromolecular complex assembly	4	1.36054	0.747943	FGG, LOC783195, AGRN, NAP1L5	193	190	9430	1.02863	1	0.99877	100
GOTERM_BP_ALL	GO:0034621~cellular macromolecular complex subunit organization	4	1.36054	0.786922	FGG, LOC783195, AGRN, NAP1L5	193	203	9430	0.962761	1	0.999302	100
Annotation Cluster 52	Enrichment Score: 0.2893238873304024
Category	Term	Count	%	PValue	Genes	List Total	Pop Hits	Pop Total	Fold Enrichment	Bonferroni	Benjamini	FDR
GOTERM_BP_ALL	GO:0009887~organ morphogenesis	6	2.04082	0.445214	THRA, GPC3, COL13A1, FST, IGF2, TNNI3	193	215	9430	1.36354	1	0.973841	99.994
GOTERM_BP_ALL	GO:0048729~tissue morphogenesis	3	1.02041	0.48724	GPC3, FST, TNNI3	193	80	9430	1.83225	1	0.979918	99.9984
GOTERM_BP_ALL	GO:0009888~tissue development	6	2.04082	0.624765	THRA, GPC3, FST, ELN, TNNI3, NR5A1	193	263	9430	1.11468	1	0.99446	100
Annotation Cluster 53	Enrichment Score: 0.211779741503948
Category	Term	Count	%	PValue	Genes	List Total	Pop Hits	Pop Total	Fold Enrichment	Bonferroni	Benjamini	FDR
GOTERM_BP_ALL	GO:0016044~membrane organization	5	1.70068	0.27738	VAV3, APOE, NOSTRIN, TIE1, GHR	193	131	9430	1.86489	1	0.919288	99.5287
GOTERM_BP_ALL	GO:0006897~endocytosis	3	1.02041	0.47396	APOE, NOSTRIN, GHR	193	78	9430	1.87923	1	0.977756	99.9975
GOTERM_BP_ALL	GO:0010324~membrane invagination	3	1.02041	0.47396	APOE, NOSTRIN, GHR	193	78	9430	1.87923	1	0.977756	99.9975
GOTERM_BP_ALL	GO:0016192~vesicle-mediated transport	5	1.70068	0.765013	ARFGAP3, VAV3, APOE, NOSTRIN, GHR	193	254	9430	0.961813	1	0.999037	100
GOTERM_BP_ALL	GO:0042325~regulation of phosphorylation	3	1.02041	0.873617	VAV3, APOE, GHR	193	174	9430	0.842416	1	0.99989	100
GOTERM_BP_ALL	GO:0051174~regulation of phosphorus metabolic process	3	1.02041	0.889194	VAV3, APOE, GHR	193	182	9430	0.805386	1	0.999936	100
GOTERM_BP_ALL	GO:0019220~regulation of phosphate metabolic process	3	1.02041	0.889194	VAV3, APOE, GHR	193	182	9430	0.805386	1	0.999936	100
Annotation Cluster 54	Enrichment Score: 0.18658957250540265
Category	Term	Count	%	PValue	Genes	List Total	Pop Hits	Pop Total	Fold Enrichment	Bonferroni	Benjamini	FDR
GOTERM_BP_ALL	GO:0043066~negative regulation of apoptosis	4	1.36054	0.574613	APOE, NR4A2, VNN1, CD74	193	146	9430	1.33863	1	0.989948	99.9999
GOTERM_BP_ALL	GO:0043069~negative regulation of programmed cell death	4	1.36054	0.583894	APOE, NR4A2, VNN1, CD74	193	148	9430	1.32054	1	0.990912	99.9999
GOTERM_BP_ALL	GO:0060548~negative regulation of cell death	4	1.36054	0.583894	APOE, NR4A2, VNN1, CD74	193	148	9430	1.32054	1	0.990912	99.9999
GOTERM_BP_ALL	GO:0042981~regulation of apoptosis	6	2.04082	0.722795	APOE, BCL2A1, NR4A2, VNN1, NR4A1, CD74	193	295	9430	0.993765	1	0.998326	100
GOTERM_BP_ALL	GO:0043067~regulation of programmed cell death	6	2.04082	0.730979	APOE, BCL2A1, NR4A2, VNN1, NR4A1, CD74	193	298	9430	0.98376	1	0.99849	100
GOTERM_BP_ALL	GO:0010941~regulation of cell death	6	2.04082	0.733668	APOE, BCL2A1, NR4A2, VNN1, NR4A1, CD74	193	299	9430	0.98047	1	0.99853	100
Annotation Cluster 55	Enrichment Score: 0.17692121670390062
Category	Term	Count	%	PValue	Genes	List Total	Pop Hits	Pop Total	Fold Enrichment	Bonferroni	Benjamini	FDR
GOTERM_BP_ALL	GO:0009892~negative regulation of metabolic process	7	2.38095	0.405423	THRA, LOC783195, APOE, FST, CST3, NOSTRIN, TIMP3	193	251	9430	1.36263	1	0.967468	99.9811
GOTERM_BP_ALL	GO:0010605~negative regulation of macromolecule metabolic process	6	2.04082	0.507175	THRA, LOC783195, FST, CST3, NOSTRIN, TIMP3	193	231	9430	1.26909	1	0.982678	99.9991
GOTERM_BP_ALL	GO:0031324~negative regulation of cellular metabolic process	6	2.04082	0.507175	THRA, LOC783195, FST, CST3, NOSTRIN, TIMP3	193	231	9430	1.26909	1	0.982678	99.9991
GOTERM_BP_ALL	GO:0009890~negative regulation of biosynthetic process	5	1.70068	0.564649	THRA, LOC783195, APOE, FST, NOSTRIN	193	195	9430	1.25282	1	0.98919	99.9999
GOTERM_BP_ALL	GO:0010558~negative regulation of macromolecule biosynthetic process	4	1.36054	0.734867	THRA, LOC783195, FST, NOSTRIN	193	186	9430	1.05075	1	0.998529	100
GOTERM_BP_ALL	GO:0031327~negative regulation of cellular biosynthetic process	4	1.36054	0.744723	THRA, LOC783195, FST, NOSTRIN	193	189	9430	1.03408	1	0.998721	100
GOTERM_BP_ALL	GO:0016481~negative regulation of transcription	3	1.02041	0.828302	THRA, FST, NOSTRIN	193	155	9430	0.945679	1	0.999702	100
GOTERM_BP_ALL	GO:0045934~negative regulation of nucleobase, nucleoside, nucleotide and nucleic acid metabolic process	3	1.02041	0.856059	THRA, FST, NOSTRIN	193	166	9430	0.883014	1	0.999834	100
GOTERM_BP_ALL	GO:0051172~negative regulation of nitrogen compound metabolic process	3	1.02041	0.860645	THRA, FST, NOSTRIN	193	168	9430	0.872502	1	0.999844	100
GOTERM_BP_ALL	GO:0010629~negative regulation of gene expression	3	1.02041	0.865099	THRA, FST, NOSTRIN	193	170	9430	0.862237	1	0.999857	100
Annotation Cluster 56	Enrichment Score: 0.1682244660677612
Category	Term	Count	%	PValue	Genes	List Total	Pop Hits	Pop Total	Fold Enrichment	Bonferroni	Benjamini	FDR
GOTERM_CC_ALL	GO:0031980~mitochondrial lumen	5	1.70068	0.189851	ALAS1, ACSM1, IVD, ALDH2, FABP3	192	113	9556	2.20225	1	0.719113	92.7449
GOTERM_CC_ALL	GO:0005759~mitochondrial matrix	5	1.70068	0.189851	ALAS1, ACSM1, IVD, ALDH2, FABP3	192	113	9556	2.20225	1	0.719113	92.7449
GOTERM_CC_ALL	GO:0070013~intracellular organelle lumen	12	4.08163	0.613735	ALAS1, ACSM1, LOC783195, ERP27, IVD, CREM, YPEL3, CREG1, ALDH2, FABP3, ITPR1, PNMA1	192	579	9556	1.03152	1	0.96231	99.9993
GOTERM_CC_ALL	GO:0043233~organelle lumen	12	4.08163	0.616051	ALAS1, ACSM1, LOC783195, ERP27, IVD, CREM, YPEL3, CREG1, ALDH2, FABP3, ITPR1, PNMA1	192	580	9556	1.02974	1	0.960883	99.9993
GOTERM_CC_ALL	GO:0031974~membrane-enclosed lumen	12	4.08163	0.66952	ALAS1, ACSM1, LOC783195, ERP27, IVD, CREM, YPEL3, CREG1, ALDH2, FABP3, ITPR1, PNMA1	192	604	9556	0.988825	1	0.973268	99.9999
GOTERM_CC_ALL	GO:0005730~nucleolus	4	1.36054	0.676546	LOC783195, YPEL3, ITPR1, PNMA1	192	173	9556	1.15077	1	0.970208	99.9999
GOTERM_CC_ALL	GO:0044422~organelle part	31	10.5442	0.914617	CYB5R3, CREM, YPEL3, GCAT, MOSC2, CALCOCO1, ALAS1, LAPTM5, PBXIP1, MAP1LC3A, ST3GAL5, IVD, CREG1, ST3GAL6, SLC25A1, OIT3, LOC783195, ERP27, PDK4, TNNI3, SOD3, ITPR1, OCIAD2, NCK2, ACSM1, TNNT1, FABP3, BRE, ALDH2, MGST1, PNMA1	192	1841	9556	0.838075	1	0.998505	100
GOTERM_CC_ALL	GO:0031981~nuclear lumen	6	2.04082	0.932643	LOC783195, CREM, YPEL3, CREG1, ITPR1, PNMA1	192	426	9556	0.700998	1	0.99912	100
GOTERM_CC_ALL	GO:0044446~intracellular organelle part	30	10.2041	0.9366	CYB5R3, CREM, YPEL3, GCAT, MOSC2, CALCOCO1, ALAS1, LAPTM5, PBXIP1, MAP1LC3A, ST3GAL5, IVD, CREG1, ST3GAL6, SLC25A1, OIT3, LOC783195, ERP27, PDK4, TNNI3, SOD3, ITPR1, OCIAD2, ACSM1, TNNT1, BRE, ALDH2, FABP3, MGST1, PNMA1	192	1830	9556	0.815915	1	0.999173	100
GOTERM_CC_ALL	GO:0044428~nuclear part	9	3.06122	0.937467	LOC783195, CREM, YPEL3, CREG1, BRE, OIT3, CALCOCO1, ITPR1, PNMA1	192	624	9556	0.717849	1	0.999124	100
GOTERM_CC_ALL	GO:0044430~cytoskeletal part	5	1.70068	0.963435	TNNT1, PBXIP1, MAP1LC3A, TNNI3, ITPR1	192	403	9556	0.617504	1	0.999691	100
GOTERM_CC_ALL	GO:0005856~cytoskeleton	6	2.04082	0.991308	TNNT1, PBXIP1, MAP1LC3A, MYLIP, TNNI3, ITPR1	192	575	9556	0.519348	1	0.999988	100
GOTERM_CC_ALL	GO:0043232~intracellular non-membrane-bounded organelle	10	3.40136	0.999859	TNNT1, PBXIP1, LOC783195, MAP1LC3A, YPEL3, MYLIP, TNNI3, CALCOCO1, ITPR1, PNMA1	192	1148	9556	0.433544	1	1	100
GOTERM_CC_ALL	GO:0043228~non-membrane-bounded organelle	10	3.40136	0.999859	TNNT1, PBXIP1, LOC783195, MAP1LC3A, YPEL3, MYLIP, TNNI3, CALCOCO1, ITPR1, PNMA1	192	1148	9556	0.433544	1	1	100
Annotation Cluster 57	Enrichment Score: 0.14130064110454144
Category	Term	Count	%	PValue	Genes	List Total	Pop Hits	Pop Total	Fold Enrichment	Bonferroni	Benjamini	FDR
GOTERM_BP_ALL	GO:0003008~system process	8	2.72109	0.564491	UNC119, TNNT1, NTS, S100B, APOE, MAN2B1, TNNI3, MBP	193	347	9430	1.12646	1	0.989357	99.9999
GOTERM_BP_ALL	GO:0050877~neurological system process	5	1.70068	0.775562	UNC119, S100B, MAN2B1, TNNI3, MBP	193	258	9430	0.946901	1	0.999149	100
GOTERM_BP_ALL	GO:0050890~cognition	3	1.02041	0.860645	UNC119, S100B, MAN2B1	193	168	9430	0.872502	1	0.999844	100
Annotation Cluster 58	Enrichment Score: 0.13277333615030373
Category	Term	Count	%	PValue	Genes	List Total	Pop Hits	Pop Total	Fold Enrichment	Bonferroni	Benjamini	FDR
GOTERM_BP_ALL	GO:0016265~death	5	1.70068	0.649099	BCL2A1, BRE, NR4A2, C27H8ORF4, SRGN	193	217	9430	1.12581	1	0.995784	100
GOTERM_BP_ALL	GO:0006915~apoptosis	4	1.36054	0.74147	BCL2A1, BRE, C27H8ORF4, SRGN	193	188	9430	1.03958	1	0.99867	100
GOTERM_BP_ALL	GO:0012501~programmed cell death	4	1.36054	0.754287	BCL2A1, BRE, C27H8ORF4, SRGN	193	192	9430	1.01792	1	0.998861	100
GOTERM_BP_ALL	GO:0008219~cell death	4	1.36054	0.810897	BCL2A1, BRE, C27H8ORF4, SRGN	193	212	9430	0.921889	1	0.999591	100
Annotation Cluster 59	Enrichment Score: 0.1273483204997987
Category	Term	Count	%	PValue	Genes	List Total	Pop Hits	Pop Total	Fold Enrichment	Bonferroni	Benjamini	FDR
GOTERM_MF_ALL	GO:0005215~transporter activity	15	5.10204	0.590201	RAMP3, SLC39A14, SLCO2B1, ITPR1, SLCO2A1, CYBB, APOD, APOE, TAP1, FABP3, CACNA1H, SLC5A6, SLC25A1, RAMP1, FABP5	202	803	11163	1.0323	1	0.992166	99.9996
GOTERM_BP_ALL	GO:0051179~localization	34	11.5646	0.727341	TF, SLC39A14, ARFGAP3, AKAP12, NFKBIA, NOSTRIN, CD74, SLCO2A1, LAPTM5, APOD, APOE, TAP1, SLC25A1, SCG5, RAMP1, SRGN, GHR, RAMP3, FLT1, VAV3, NR4A2, TCN2, SLCO2B1, ITPR1, PRKCB, NCK2, CYBB, CD36, FABP3, CACNA1H, SLC5A6, SNX10, FABP5, NR5A1	193	1758	9430	0.944962	1	0.998423	100
GOTERM_BP_ALL	GO:0006810~transport	29	9.86395	0.844547	TF, SLC39A14, ARFGAP3, AKAP12, NFKBIA, NOSTRIN, CD74, SLCO2A1, LAPTM5, APOD, APOE, TAP1, SLC25A1, SCG5, RAMP1, GHR, RAMP3, VAV3, TCN2, SLCO2B1, ITPR1, PRKCB, CYBB, CD36, FABP3, CACNA1H, SLC5A6, SNX10, FABP5	193	1607	9430	0.881732	1	0.99979	100
GOTERM_BP_ALL	GO:0051234~establishment of localization	29	9.86395	0.853581	TF, SLC39A14, ARFGAP3, AKAP12, NFKBIA, NOSTRIN, CD74, SLCO2A1, LAPTM5, APOD, APOE, TAP1, SLC25A1, SCG5, RAMP1, GHR, RAMP3, VAV3, TCN2, SLCO2B1, ITPR1, PRKCB, CYBB, CD36, FABP3, CACNA1H, SLC5A6, SNX10, FABP5	193	1617	9430	0.876279	1	0.999826	100
Annotation Cluster 60	Enrichment Score: 0.10464558356728854
Category	Term	Count	%	PValue	Genes	List Total	Pop Hits	Pop Total	Fold Enrichment	Bonferroni	Benjamini	FDR
GOTERM_BP_ALL	GO:0050794~regulation of cellular process	64	21.7687	0.343133	THRA, EZH1, LHCGR, FST, RASGEF1B, TLR4, AGTR1, GPC3, APOE, CREG1, VNN1, PDE8B, TIE1, FGF1, RAMP1, GHR, RAMP3, ARHGEF3, SPARCL1, BCL2A1, CST3, PFKM, PRKCB, DDR1, EGFLAM, LPAR6, VSIG4, TNFRSF21, ARFGAP3, AGFG2, CREM, ELN, AKAP12, ADRBK2, NFKBIA, NOSTRIN, TIMP2, TIMP3, CALCOCO1, CD74, STARD13, FGG, TSC22D3, PVRL2, JUND, PER1, SCG5, LOC511229, FGL1, SRGN, LPL, ERG, VAV3, FLT1, LOC783195, PDK4, NR4A2,…	193	2946	9430	1.06146	1	0.947565	99.9023
GOTERM_MF_ALL	GO:0043565~sequence-specific DNA binding	8	2.72109	0.34513	ERG, THRA, DBP, CREM, JUND, NR4A2, NR4A1, NR5A1	202	317	11163	1.39463	1	0.961742	99.7406
GOTERM_BP_ALL	GO:0006357~regulation of transcription from RNA polymerase II promoter	7	2.38095	0.388073	THRA, FST, NR4A2, NFKBIA, NR4A1, CALCOCO1, NR5A1	193	247	9430	1.3847	1	0.962448	99.9696
GOTERM_MF_ALL	GO:0003700~transcription factor activity	9	3.06122	0.578437	ERG, TSC22D3, THRA, DBP, CREM, JUND, NR4A2, NR4A1, NR5A1	202	455	11163	1.0931	1	0.991925	99.9995
GOTERM_BP_ALL	GO:0006350~transcription	10	3.40136	0.677541	THRA, LOC783195, DBP, CREM, EZH1, JUND, NR4A2, NR4A1, CALCOCO1, NR5A1	193	492	9430	0.993092	1	0.997168	100
GOTERM_MF_ALL	GO:0030528~transcription regulator activity	12	4.08163	0.74808	ERG, TSC22D3, THRA, DBP, CREM, JUND, NR4A2, NR4A1, PDE8B, NOSTRIN, CALCOCO1, NR5A1	202	715	11163	0.92748	1	0.998489	100
GOTERM_BP_ALL	GO:0006355~regulation of transcription, DNA-dependent	16	5.44218	0.749406	ERG, THRA, CREM, FST, NR4A2, NR4A1, NFKBIA, NOSTRIN, CALCOCO1, TSC22D3, DBP, JUND, CREG1, PER1, PDE8B, NR5A1	193	845	9430	0.925162	1	0.998776	100
GOTERM_BP_ALL	GO:0031323~regulation of cellular metabolic process	28	9.52381	0.764828	THRA, EZH1, CREM, FST, NFKBIA, NOSTRIN, TLR4, TIMP2, TIMP3, CALCOCO1, AGTR1, TSC22D3, APOE, CREG1, JUND, PER1, PDE8B, GHR, ERG, VAV3, LOC783195, CST3, NR4A2, NR4A1, S100B, DBP, BRE, NR5A1	193	1481	9430	0.923756	1	0.999056	100
GOTERM_BP_ALL	GO:0051252~regulation of RNA metabolic process	16	5.44218	0.772912	ERG, THRA, CREM, FST, NR4A2, NR4A1, NFKBIA, NOSTRIN, CALCOCO1, TSC22D3, DBP, JUND, CREG1, PER1, PDE8B, NR5A1	193	860	9430	0.909025	1	0.999122	100
GOTERM_BP_ALL	GO:0080090~regulation of primary metabolic process	26	8.84354	0.819044	THRA, EZH1, CREM, FST, NFKBIA, NOSTRIN, TIMP2, TIMP3, CALCOCO1, AGTR1, TSC22D3, APOE, CREG1, JUND, PER1, PDE8B, GHR, ERG, VAV3, LOC783195, NR4A2, NR4A1, S100B, DBP, BRE, NR5A1	193	1424	9430	0.892109	1	0.999649	100
GOTERM_BP_ALL	GO:0060255~regulation of macromolecule metabolic process	26	8.84354	0.839553	THRA, EZH1, CREM, FST, NFKBIA, NOSTRIN, TLR4, TIMP3, CALCOCO1, AGTR1, TSC22D3, APOE, CREG1, JUND, PER1, PDE8B, GHR, ERG, LOC783195, CST3, NR4A2, NR4A1, S100B, DBP, BRE, NR5A1	193	1444	9430	0.879753	1	0.99977	100
GOTERM_BP_ALL	GO:0019222~regulation of metabolic process	28	9.52381	0.862018	THRA, EZH1, CREM, FST, NFKBIA, NOSTRIN, TLR4, TIMP2, TIMP3, CALCOCO1, AGTR1, TSC22D3, APOE, CREG1, JUND, PER1, PDE8B, GHR, ERG, VAV3, LOC783195, CST3, NR4A2, NR4A1, S100B, DBP, BRE, NR5A1	193	1574	9430	0.869176	1	0.999847	100
GOTERM_BP_ALL	GO:0010467~gene expression	18	6.12245	0.890166	AGA, THRA, C4A, LOC783195, EZH1, CREM, NR4A2, NR4A1, C1S, CALCOCO1, C1QA, C1QB, DBP, JUND, CFH, SCG5, SRGN, NR5A1	193	1069	9430	0.822715	1	0.999937	100
GOTERM_BP_ALL	GO:0019219~regulation of nucleobase, nucleoside, nucleotide and nucleic acid metabolic process	20	6.80272	0.927879	ERG, THRA, EZH1, CREM, FST, NR4A2, NR4A1, NFKBIA, NOSTRIN, TIMP2, CALCOCO1, TSC22D3, APOE, DBP, JUND, CREG1, BRE, PER1, PDE8B, NR5A1	193	1233	9430	0.79254	1	0.999987	100
GOTERM_BP_ALL	GO:0031326~regulation of cellular biosynthetic process	21	7.14286	0.932078	ERG, THRA, LOC783195, EZH1, CREM, FST, NR4A2, NR4A1, NFKBIA, NOSTRIN, TLR4, CALCOCO1, TSC22D3, S100B, APOE, DBP, JUND, CREG1, PER1, PDE8B, NR5A1	193	1296	9430	0.791715	1	0.999989	100
GOTERM_BP_ALL	GO:0051171~regulation of nitrogen compound metabolic process	20	6.80272	0.932956	ERG, THRA, EZH1, CREM, FST, NR4A2, NR4A1, NFKBIA, NOSTRIN, TIMP2, CALCOCO1, TSC22D3, APOE, DBP, JUND, CREG1, BRE, PER1, PDE8B, NR5A1	193	1242	9430	0.786797	1	0.999989	100
GOTERM_BP_ALL	GO:0009889~regulation of biosynthetic process	21	7.14286	0.935277	ERG, THRA, LOC783195, EZH1, CREM, FST, NR4A2, NR4A1, NFKBIA, NOSTRIN, TLR4, CALCOCO1, TSC22D3, S100B, APOE, DBP, JUND, CREG1, PER1, PDE8B, NR5A1	193	1302	9430	0.788066	1	0.99999	100
GOTERM_BP_ALL	GO:0010556~regulation of macromolecule biosynthetic process	20	6.80272	0.941739	ERG, THRA, LOC783195, EZH1, CREM, FST, NR4A2, NR4A1, NFKBIA, NOSTRIN, TLR4, CALCOCO1, TSC22D3, S100B, DBP, JUND, CREG1, PER1, PDE8B, NR5A1	193	1259	9430	0.776173	1	0.999994	100
GOTERM_BP_ALL	GO:0010468~regulation of gene expression	20	6.80272	0.953294	ERG, THRA, LOC783195, EZH1, CREM, FST, NR4A2, NR4A1, NFKBIA, NOSTRIN, CALCOCO1, TSC22D3, S100B, APOE, DBP, JUND, CREG1, PER1, PDE8B, NR5A1	193	1285	9430	0.760469	1	0.999997	100
GOTERM_BP_ALL	GO:0034645~cellular macromolecule biosynthetic process	14	4.7619	0.965768	THRA, LOC783195, EZH1, CREM, NR4A2, NR4A1, PIGS, CALCOCO1, ST3GAL5, APOE, DBP, JUND, ST3GAL6, NR5A1	193	971	9430	0.704471	1	0.999999	100
GOTERM_BP_ALL	GO:0009059~macromolecule biosynthetic process	14	4.7619	0.968132	THRA, LOC783195, EZH1, CREM, NR4A2, NR4A1, PIGS, CALCOCO1, ST3GAL5, APOE, DBP, JUND, ST3GAL6, NR5A1	193	978	9430	0.699429	1	0.999999	100
GOTERM_BP_ALL	GO:0045449~regulation of transcription	17	5.78231	0.971392	ERG, THRA, EZH1, CREM, FST, NR4A2, NR4A1, NFKBIA, NOSTRIN, CALCOCO1, TSC22D3, DBP, JUND, CREG1, PER1, PDE8B, NR5A1	193	1166	9430	0.712369	1	1	100
GOTERM_BP_ALL	GO:0006139~nucleobase, nucleoside, nucleotide and nucleic acid metabolic process	17	5.78231	0.989219	ALDH6A1, THRA, LOC783195, EZH1, CREM, NR4A2, NR4A1, CNP, DNASE1L3, CALCOCO1, CRY2, DBP, JUND, BRE, DPYD, NAPRT1, NR5A1	193	1261	9430	0.658701	1	1	100
GOTERM_MF_ALL	GO:0003677~DNA binding	11	3.7415	0.992383	ERG, TSC22D3, THRA, DBP, CREM, EZH1, JUND, NR4A2, NR4A1, NOSTRIN, NR5A1	202	1038	11163	0.585632	1	1	100
GOTERM_CC_ALL	GO:0005634~nucleus	27	9.18367	0.999747	ERG, THRA, LOC783195, EZH1, CREM, YPEL3, NR4A2, NR4A1, NFKBIA, NOSTRIN, NAP1L5, SESN1, SLC9A3R2, CALCOCO1, ITPR1, PRKCB, S100B, PBXIP1, DBP, JUND, CREG1, FBXO25, BRE, OIT3, GHR, PNMA1, NR5A1	192	2228	9556	0.603147	1	1	100
GOTERM_MF_ALL	GO:0003676~nucleic acid binding	16	5.44218	0.999992	ERG, THRA, LOC783195, ENPP2, EZH1, CREM, KLF11, NR4A2, NR4A1, NOSTRIN, ENDOD1, TSC22D3, DBP, JUND, NR5A1, BRB	202	1972	11163	0.448376	1	1	100
Annotation Cluster 61	Enrichment Score: 0.07160363358117232
Category	Term	Count	%	PValue	Genes	List Total	Pop Hits	Pop Total	Fold Enrichment	Bonferroni	Benjamini	FDR
GOTERM_BP_ALL	GO:0044248~cellular catabolic process	11	3.7415	0.429067	AMDHD1, LPL, MAP1LC3A, APOE, FBXO25, CNP, FBXO32, DPYD, PHYH, DNASE1L3, ENOSF1	193	448	9430	1.19969	1	0.971556	99.9903
GOTERM_BP_ALL	GO:0044265~cellular macromolecule catabolic process	5	1.70068	0.847052	MAP1LC3A, APOE, FBXO25, FBXO32, DNASE1L3	193	290	9430	0.842416	1	0.999799	100
GOTERM_BP_ALL	GO:0009057~macromolecule catabolic process	5	1.70068	0.904912	MAP1LC3A, APOE, FBXO25, FBXO32, DNASE1L3	193	327	9430	0.747096	1	0.999962	100
GOTERM_BP_ALL	GO:0043632~modification-dependent macromolecule catabolic process	3	1.02041	0.947429	MAP1LC3A, FBXO25, FBXO32	193	226	9430	0.648585	1	0.999996	100
GOTERM_BP_ALL	GO:0019941~modification-dependent protein catabolic process	3	1.02041	0.947429	MAP1LC3A, FBXO25, FBXO32	193	226	9430	0.648585	1	0.999996	100
GOTERM_BP_ALL	GO:0051603~proteolysis involved in cellular protein catabolic process	3	1.02041	0.963582	MAP1LC3A, FBXO25, FBXO32	193	247	9430	0.593443	1	0.999999	100
GOTERM_BP_ALL	GO:0044257~cellular protein catabolic process	3	1.02041	0.964219	MAP1LC3A, FBXO25, FBXO32	193	248	9430	0.59105	1	0.999999	100
GOTERM_BP_ALL	GO:0030163~protein catabolic process	3	1.02041	0.974925	MAP1LC3A, FBXO25, FBXO32	193	268	9430	0.546941	1	1	100
Annotation Cluster 62	Enrichment Score: 0.056012900103737905
Category	Term	Count	%	PValue	Genes	List Total	Pop Hits	Pop Total	Fold Enrichment	Bonferroni	Benjamini	FDR
GOTERM_BP_ALL	GO:0055086~nucleobase, nucleoside and nucleotide metabolic process	4	1.36054	0.810897	ALDH6A1, CNP, DPYD, NAPRT1	193	212	9430	0.921889	1	0.999591	100
GOTERM_BP_ALL	GO:0006753~nucleoside phosphate metabolic process	3	1.02041	0.915162	CNP, DPYD, NAPRT1	193	198	9430	0.740305	1	0.999976	100
GOTERM_BP_ALL	GO:0009117~nucleotide metabolic process	3	1.02041	0.915162	CNP, DPYD, NAPRT1	193	198	9430	0.740305	1	0.999976	100
Annotation Cluster 63	Enrichment Score: 0.0457801779892823
Category	Term	Count	%	PValue	Genes	List Total	Pop Hits	Pop Total	Fold Enrichment	Bonferroni	Benjamini	FDR
GOTERM_MF_ALL	GO:0005215~transporter activity	15	5.10204	0.590201	RAMP3, SLC39A14, SLCO2B1, ITPR1, SLCO2A1, CYBB, APOD, APOE, TAP1, FABP3, CACNA1H, SLC5A6, SLC25A1, RAMP1, FABP5	202	803	11163	1.0323	1	0.992166	99.9996
GOTERM_MF_ALL	GO:0022892~substrate-specific transporter activity	10	3.40136	0.829685	RAMP3, SLC39A14, CYBB, APOE, TAP1, CACNA1H, SLCO2B1, RAMP1, ITPR1, SLCO2A1	202	646	11163	0.855455	1	0.999659	100
GOTERM_BP_ALL	GO:0006811~ion transport	8	2.72109	0.90215	SLC39A14, TF, CYBB, CACNA1H, SLC5A6, TCN2, ITPR1, PRKCB	193	511	9430	0.764933	1	0.99996	100
GOTERM_BP_ALL	GO:0055085~transmembrane transport	6	2.04082	0.902905	SLC39A14, TAP1, CACNA1H, SLC25A1, TCN2, ITPR1	193	389	9430	0.753626	1	0.99996	100
GOTERM_MF_ALL	GO:0005216~ion channel activity	3	1.02041	0.956344	CYBB, CACNA1H, ITPR1	202	268	11163	0.618609	1	0.999999	100
GOTERM_MF_ALL	GO:0022838~substrate specific channel activity	3	1.02041	0.958321	CYBB, CACNA1H, ITPR1	202	271	11163	0.611761	1	0.999999	100
GOTERM_MF_ALL	GO:0015267~channel activity	3	1.02041	0.960824	CYBB, CACNA1H, ITPR1	202	275	11163	0.602862	1	0.999999	100
GOTERM_MF_ALL	GO:0022803~passive transmembrane transporter activity	3	1.02041	0.960824	CYBB, CACNA1H, ITPR1	202	275	11163	0.602862	1	0.999999	100
GOTERM_MF_ALL	GO:0022857~transmembrane transporter activity	7	2.38095	0.967304	SLC39A14, CYBB, TAP1, CACNA1H, SLCO2B1, ITPR1, SLCO2A1	202	611	11163	0.633121	1	0.999999	100
GOTERM_MF_ALL	GO:0022891~substrate-specific transmembrane transporter activity	6	2.04082	0.97737	SLC39A14, CYBB, CACNA1H, SLCO2B1, ITPR1, SLCO2A1	202	565	11163	0.586857	1	1	100
GOTERM_MF_ALL	GO:0015075~ion transmembrane transporter activity	5	1.70068	0.982988	SLC39A14, CYBB, CACNA1H, SLCO2B1, ITPR1	202	506	11163	0.546071	1	1	100
Annotation Cluster 64	Enrichment Score: 0.021958266318581363
Category	Term	Count	%	PValue	Genes	List Total	Pop Hits	Pop Total	Fold Enrichment	Bonferroni	Benjamini	FDR
GOTERM_BP_ALL	GO:0006325~chromatin organization	3	1.02041	0.922033	EZH1, BRE, NAP1L5	193	203	9430	0.72207	1	0.999982	100
GOTERM_BP_ALL	GO:0051276~chromosome organization	3	1.02041	0.964219	EZH1, BRE, NAP1L5	193	248	9430	0.59105	1	0.999999	100
GOTERM_BP_ALL	GO:0006996~organelle organization	8	2.72109	0.966503	NCK2, VAV3, LOC783195, EZH1, ELN, BRE, NAP1L5, SRGN	193	603	9430	0.648227	1	0.999999	100
Annotation Cluster 65	Enrichment Score: 0.01335094680942795
Category	Term	Count	%	PValue	Genes	List Total	Pop Hits	Pop Total	Fold Enrichment	Bonferroni	Benjamini	FDR
GOTERM_MF_ALL	GO:0005525~GTP binding	3	1.02041	0.966989	ACSM1, GBP5, GBP4	202	286	11163	0.579675	1	0.999999	100
GOTERM_MF_ALL	GO:0032561~guanyl ribonucleotide binding	3	1.02041	0.970417	ACSM1, GBP5, GBP4	202	293	11163	0.565826	1	0.999999	100
GOTERM_MF_ALL	GO:0019001~guanyl nucleotide binding	3	1.02041	0.971778	ACSM1, GBP5, GBP4	202	296	11163	0.560092	1	0.999999	100
Annotation Cluster 66	Enrichment Score: 0.0024172339923351637
Category	Term	Count	%	PValue	Genes	List Total	Pop Hits	Pop Total	Fold Enrichment	Bonferroni	Benjamini	FDR
GOTERM_MF_ALL	GO:0017111~nucleoside-triphosphatase activity	4	1.36054	0.99288	GBP5, TAP1, ABCB1, GBP4	202	479	11163	0.461481	1	1	100
GOTERM_MF_ALL	GO:0016462~pyrophosphatase activity	4	1.36054	0.994663	GBP5, TAP1, ABCB1, GBP4	202	498	11163	0.443875	1	1	100
GOTERM_MF_ALL	GO:0016818~hydrolase activity, acting on acid anhydrides, in phosphorus-containing anhydrides	4	1.36054	0.994979	GBP5, TAP1, ABCB1, GBP4	202	502	11163	0.440338	1	1	100
GOTERM_MF_ALL	GO:0016817~hydrolase activity, acting on acid anhydrides	4	1.36054	0.995277	GBP5, TAP1, ABCB1, GBP4	202	506	11163	0.436857	1	1	100
