# Supplementary material for: Genomic profiling of bovine corpus luteum maturation
Source: PLoS One. 2018 Mar 28;13(3):e0194456. doi: 10.1371/journal.pone.0194456 (PMC5874041; doi:10.1371/journal.pone.0194456)
Supplement: S2 File — (XLSX) [file pone.0194456.s002.xlsx]

## Sheet: Sheet0
	Networks of differentially expressed genes (day 4 vs. 11)
Networks identified by IPA analysis of the list of 681 differentially expressed genes.
ID	Molecules in Network	Score	Focus Molecules	Top Diseases and Functions
1	ASF1B,BZW1,CCNA2,CDC5L,CDCA8,CHAF1A,CHORDC1,CKAP4,DNAJC9,EFEMP1,EMID1,ERG,FBL,FST,HDGF,HMGB2,ILF3,KPNA2,LSM7,LYAR,MRTO4,NDE1,NHP2,NOLC1,NOP56,P38 MAPK,RCC2,Rnr,RPA2,SERPINB2,SLC17A9,SMN1/SMN2,SNRPA,SYNCRIP,TPM2	51	33	RNA Post-Transcriptional Modification, Dermatological Diseases and Conditions, Developmental Disorder
2	AGA,ANLN,BUB1,CASC5,CTSV,DSN1,FBP1,Lamin,Lamin b,LMNA,LMNB1,LMNB2,LRRC59,Mcm,MCM2,MCM3,MCM4,MCM5,MCM6,MCM7,NCAPD3,NCAPG2,NSL1,PFKM,Pkc(s),RPA,SFRP2,SKA2,SKA3,SMC2,SMC4,SPC24,SSRP1,TOP2A,ZWINT	44	30	Cell Cycle, Cellular Assembly and Organization, DNA Replication, Recombination, and Repair
3	ALDH2,APC (complex),CCNB1,CCNB2,CDC20,Cdc25,Cdk,CDK1,CENPE,CIT,CKAP2,CKS2,CKS1B,Cyclin B,DTYMK,E2F8,ERK1/2,FBXO5,GLIPR2,INSL3,KIF23,KIF20A,KIF2C,KIF4A,KIFC1,MAD2L1,NCAPG,NCAPH,PRC1,RACGAP1,RNA polymerase I,RP2,SHCBP1,UBE2C,UNC119	39	29	Cell Cycle, Cellular Movement, Cellular Assembly and Organization
4	ACP5,AGRN,BGN,BMP1,BTG2,CCL21,CDCA5,CLIC1,Collagen type II,Collagen type III,Collagen type V,CTSS,DDR1,EHD4,ELN,ERK,ERRFI1,Fcer,FKBP10,IFI30,Integrinα,ITGA7,ITGAV,ITGB5,Iti,Laminin1,LOX,LRRFIP1,MST1,PCOLCE2,PLTP,SPINT2,SPSB1,TM4SF1,TNFAIP6	37	27	Dermatological Diseases and Conditions, Inflammatory Disease, Skeletal and Muscular Disorders
5	20s proteasome,ABHD4,AKAP12,alcohol group acceptor phosphotransferase,Cdc25B/C,CENPA,CENPM,CENPN,CENPT,CHEK1,CLEC3B,CRELD2,CXCL12,DMPK,DNA-methyltransferase,EIF2AK2,FABP3,H2AF,H2AFZ,HJURP,LDL-cholesterol,MAP1LC3A,PA2G4,PIM1,PLD3,PLK1,RAD18,RHNO1,SGK1,SLC9A3R2,SWI-SNF,TK1,Ubiquitin,ULK1,VARS	37	27	Cell Cycle, Cell Morphology, Cellular Function and Maintenance
6	ACTG2,Akt,ANKRD1,ARHGEF3,C1q,C1QA,C1QB,C1QC,C1R,C1S,CDCA7,COL6A3,Collagen type VI,Complement component 1,CREG1,DYSF,HN1,Igf,Igfbp,IGFBP5,NET1,NMB,Notch,NOTCH4,PBXIP1,PDK4,PFKFB2,PLAC8,PTX3,Secretase gamma,SMOOTH MUSCLE ACTIN,SORBS2,STARD13,TIE1,VCAN	35	26	Developmental Disorder, Hereditary Disorder, Immunological Disease
7	Adaptor protein 1,ALAS1,ALDH1A1,ALYREF,CALU,Caspase 3/7,CYP19,DDX39A,glutathione transferase,GSTA2,GSTA3,GSTM1,HABP4,Importin alpha,Importin alpha/beta,Importin beta,Jnk,KIF22,KLF11,MGST1,NR5A1,NUP50,NXT1,PDGFRL,PXR ligand-PXR-Retinoic acid-RXRα,RANBP1,RANGAP1,Sod,SOD3,SRSF1,TAP1,TIMM13,TPX2,TSPO,ZBTB4	33	25	Drug Metabolism, Glutathione Depletion In Liver, Molecular Transport
8	26s Proteasome,Alp,AMD1,AMPK,BIRC5,DBP,DNMT1,EZH1,EZH2,FHL3,FHOD3,H2AFX,HISTONE,histone deacetylase,Histone h3,HSD11B2,Hsp70,Hsp90,ITPR1,LPIN1,NOS3,NOSTRIN,NQO1,P4HA2,p85 (pik3r),PER1,PGR,Pkg,SESN1,SLAIN1,TECR,TRPC4,UCK2,UHRF1,YPEL3	31	25	Cell Death and Survival, Embryonic Development, Cardiovascular System Development and Function
9	ASS1,CDK1/2,CHTF18,Cyclin A,Cyclin D,Cyclin E,DDAH1,E2f,ENaC,FEN1,GINS2,KIAA0101,LIG1,MELK,MT2A,MYBL2,NASP,NUSAP1,PCNA,POLbeta-POLepsilon-POLgamma-XRCC1-LIGI-PARP1-PCNA-FEN1,POLD1,PSMD10,PTGES,RAD50,Ras,RASAL1,Rb,Rfc,RFC3,RFC4,Serine Protease,STAT1/3/5 dimer,THOP1,TSC22D3,TYMS	28	23	DNA Replication, Recombination, and Repair, Embryonic Development, Organismal Development
10	ADCY,AURKB,BRE,CDCA2,CDH1,CDK2,Cg,Ck2,CNP,Cpla2,CYB5R3,DPYSL3,EEF1A1,EXOSC8,FAM96B,FILIP1L,FSH,Gsk3,Histone h4,HSD11B1,HSPH1,Lh,NAA50,NR4A1,PARP,PLC,POLE2,PPP1CC,RNA polymerase II,SACS,SHANK3,SMARCB1,STEAP1,Vegf,VSTM4	28	23	Cell Cycle, Cellular Assembly and Organization, DNA Replication, Recombination, and Repair
11	BCL6,BCL2A1,CCND2,CD83,CDKN2C,CFH,CRISPLD2,CYBB,FAP,FCGRT,GAS6,GLUL,Ifn,IgG,IL18,IL32,IL12 (complex),Immunoglobulin,JUND,MAOA,MHC Class II (complex),MHC II,MICAL2,NADPH oxidase,NPDC1,NTS,OSBPL1A,p70 S6k,Pro-inflammatory Cytokine,Smad2/3,SRC (family),STAB1,STAT5a/b,STRA6,TSH	27	22	Tissue Development, Cellular Development, Cellular Growth and Proliferation
12	AHSG,Alpha catenin,APOD,APOE,ARG2,B-cell receptor,BAMBI,BEX2,CD36,CD74,CITED4,CP,CX3CL1,ERAP1,G0S2,GPIHBP1,HDL,HDL-cholesterol,LDL,LPL,MLEC,NCOR-LXR-Oxysterol-RXR-9 cis RA,NFkB (complex),Nos,NQO2,Nr1h,peptidase,PRKAA,PVRL2,SAA,TF,TFPI,TNFRSF12A,TNFRSF6B,UBE2	26	22	Cardiovascular Disease, Organismal Injury and Abnormalities, Tissue Morphology
13	14-3-3,CD3,CDK2AP1,CENPF,CH25H,CREM,DSP,FBXO25,Hsp27,ISG20,KRT8,KRT18,LOXL4,LSR,MAGOHB,MAP2K1/2,Mek,MTORC1,Nfat (family),PDIA4,PHGDH,Rab5,Rac,Raf,RAI14,RRM1,RRM2,Sapk,SELENBP1,STEAP2,TCR,TRIP13,TROAP,USP32,YWHAG	24	23	Cellular Assembly and Organization, Gastrointestinal Disease, Hepatic System Disease
14	ASIP,BCAM,Caveolin,CD68,CD151,collagen,Collagen type I,Collagen(s),ENPP2,FOLH1,Integrin,Integrin alpha 3 beta 1,Integrin alpha 4 beta 1,Integrin alpha 5 beta 1,ITGA6,KCNH2,Laminin,LAMP1,Lfa-1,LRIG1,MINK1,NEDD9,Pka,PLAU,PLAUR,Ptk,Rab11,Rap1,RELN,SAR1A,SCD5,SRGN,TNNI3,TSPAN4,Wnt	23	20	Cancer, Organismal Injury and Abnormalities, Tumor Morphology
15	ADH6,ANGPT2,APP,C1R,CLDN10,EXOC6,FGL1,FIS1,Folate receptor,FOLR2,FZD4,GPR68,HNF1A,HOXD1,KCNMB4,LYPD1,NDP,NKX2-3,PGA5 (includes others),PLVAP,SDPR,SFTPA1,SLCO2A1,SLCO3A1,SOD3,SRXN1,TCN2,TMEM140,TMOD2,tretinoin,TSPAN12,VKORC1,VSIG4,YPEL3,ZMYM6NB	22	20	Hereditary Disorder, Ophthalmic Disease, Organismal Injury and Abnormalities
16	ACSS2,AOC3,CNN1,Collagen type IV,CST3,CSTB,DPT,DPYD,ECM1,elastase,F5,FGG,Fibrin,Fibrinogen,Gm-csf,Ige,Integrin alpha V beta 3,LGALS9,LRPAP1,Mapk,mediator,MMP9,MMP19,MMRN1,Mt-mmp,Rsk,S100,S100A9,S100A12,S100B,secreted MMP,SERPINE2,SLC1A5,Tenascin,TIMP2	21	21	Cardiovascular Disease, Neurological Disease, Post-Translational Modification
17	ADRB,ADRBK2,ANP32E,AREG,ARFGAP3,CACNA1H,Calmodulin,CELSR2,Clathrin,Dynein,G protein,G protein alphai,Gpcr,GPR68,GPR116,GPRC5B,GTPase,IQGAP2,LHCGR,LPAR6,Metalloprotease,NR4A2,Pde,PDE8B,PRKAC,RAMP1,RAMP3,Relaxin,RGS1,RGS5,Shc,TACC3,TTF2,tubulin (complex),voltage-gated calcium channel	20	20	Cell-To-Cell Signaling and Interaction, Renal and Urological System Development and Function, Connective Tissue Development and Function
18	CDCA7L,CSF1R,FLT1,GHR,GJA5,GPIIB-IIIA,growth factor receptor,GST,HMGCS1,IMPDH2,JAK,LRP,MSLN,NCK,NCK2,NTRK2,Pdgf (complex),PDGF BB,PDGF-AA,Pdgfr,PDGFRA,PI3K (complex),PI3K p85,PLC gamma,PLK2,PP1-C,PPP1R16B,ROBO1,ROBO2,Timp,TIMP3,TLR2/TLR4,TNC,VAV,VAV3	20	18	Cancer, Organismal Injury and Abnormalities, Renal and Urological Disease
19	ADAM10,ADAMTS4,AGR2,ASPN,C9orf3,CD99,CD109,CDH11,CPQ,CX3CL1,ERP27,ESM1,GNS,ICOSLG/LOC102723996,ITGB2,KLK6,LDHA,mannose-6-phosphate,MAOA,MYSM1,PDGFRL,PRAP1,SCG5,SPARCL1,ST3GAL5,SVEP1,TGFB1,TLE4,TRIM2,TSPAN15,TWIST,UBQLN1,UGDH,VNN2,WDR77	20	18	Cell-To-Cell Signaling and Interaction, Cell Morphology, Neurological Disease
20	ABAT,ASPM,CHTF18,CSNK2B,DLGAP5,DSN1,DUT,FGA,GPR50,GRHL1,GTSE1,HOPX,HSP90AA1,KNOP1,LGR4,MT1A,NCAPD3,NUP210,PCGF3,PRC1,PYROXD2,RFWD3,S100A2,SIMC1,SNRK,STAG1,SUMO2,TDP1,TFCP2L1,TP53,TUBA8,TUBB6,UBP1,WDR43,ZMAT3	18	18	Cancer, Immunological Disease, Organismal Injury and Abnormalities
21	ABCC5,AK2,AK4,ALDH1A1,ALDH6A1,CLASP1,CNPY2,CPSF6,CRY2,DUSP12,EIF3B,ETF1,EYA3,FBXO28,GIN1,GSPT2,KNSTRN,MTAP,MYLIP,NUP160,PLP2,PPP2R3B,PTPRD,PTPRU,PYCR1,SFXN1,SLC16A1,SLC25A1,SNAP47,SNX10,SPAG5,TSHZ3,UBC,ZFC3H1,ZMAT2	18	17	Nucleic Acid Metabolism, Small Molecule Biochemistry, Cell Cycle
22	ACLY,AK1,Alpha Actinin,Ap1,Calcineurin protein(s),calpain,CAPN6,CSRP2,HMGB3,HSP,I kappa b kinase,IFN alpha/beta,Ifn gamma,Ikb,IKK (complex),Ikk (family),IL1,MBP,MIF,Mmp,NDPK,NFkB (family),NFKBIA,PIR,SCARB2,SELE,STOM,Tgf beta,Tlr,TLR4,Tnf receptor,TNFSF10,VRK1,VSIG4,XCL1	18	17	Connective Tissue Disorders, Immunological Disease, Inflammatory Disease
23	ARHGEF39,B9D1,CALCOCO2,CASP14,CCDC8,CKAP2L,CUL5,DVL2,ERBB2IP,EXOSC10,FAM105A,FBXL3,LIG4,MARC2,MCTP2,NRM,OCIAD2,P3H4,PCMTD1,REEP4,REST,SC5D,SFN,SLC17A5,SLC2A4,SLC5A6,SMARCA4,SNX27,SUN2,TEX30,TIFA,TMEM209,TRIM59,UBC,YWHAQ	17	16	Cell Morphology, Embryonic Development, Hair and Skin Development and Function
24	AAAS,ARAP3,ARF1,ASAP1,ASRGL1,CCPG1,CHPT1,DDO,EFHD1,EHMT2,FBXO11,GMPPA,GMPPB,HFE,IQCB1,IVD,KRT33B,MAPK8IP2,NAPRT,NUDC,NUDCD3,PEX5,PGRMC1,PRUNE2,PSTPIP2,RCN3,SATB1,SH3BGRL2,SLC39A14,SPCS3,TCHH,TMEM173,TXNDC5,UBC,YPEL5	17	16	Developmental Disorder, Gastrointestinal Disease, Hereditary Disorder
25	ABHD6,ADCK3,ASPM,AUH,CA8,CDCA3,CDK5RAP3,CKMT2,CTDSP1,CTDSP2,DEDD,EGLN1,KHK,KLHL24,KNTC1,LCN1,MAN2B1,MRPS14,NAP1L5,P4HTM,PEX7,PHF8,PHYH,PSMG2,PSMG3,REEP6,SPDL1,TM7SF2,TMEM159,TUBGCP4,UBC,UFC1,UFM1,ZW10,ZWILCH	17	16	Developmental Disorder, Hereditary Disorder, Metabolic Disease
